# Supplementary material for: Discovery of Cancer Driver Long Noncoding RNAs across 1112 Tumour Genomes: New Candidates and Distinguishing Features
Source: Sci Rep. 2017 Jan 27;7:41544. doi: 10.1038/srep41544 (PMC5269722; doi:10.1038/srep41544)
Supplement: Supplementary Dataset 1 [file srep41544-s2.xls]

## Sheet: File_S3
ENSG00000130600
ENSG00000163597
ENSG00000171889
ENSG00000176840
ENSG00000180139
ENSG00000187621
ENSG00000214049
ENSG00000214548
ENSG00000223573
ENSG00000223784
ENSG00000224032
ENSG00000225937
ENSG00000227036
ENSG00000227418
ENSG00000228126
ENSG00000228630
ENSG00000229807
ENSG00000231607
ENSG00000231721
ENSG00000233086
ENSG00000234235
ENSG00000234741
ENSG00000234883
ENSG00000236719
ENSG00000236830
ENSG00000237361
ENSG00000240405
ENSG00000240498
ENSG00000243197
ENSG00000243766
ENSG00000244306
ENSG00000245532
ENSG00000245694
ENSG00000247844
ENSG00000249859
ENSG00000251164
ENSG00000251562
ENSG00000253438
ENSG00000258609
ENSG00000259104
ENSG00000260032
ENSG00000260455
ENSG00000262117
ENSG00000266835
ENSG00000270141
