# Supplementary material for: Discovery of Cancer Driver Long Noncoding RNAs across 1112 Tumour Genomes: New Candidates and Distinguishing Features
Source: Sci Rep. 2017 Jan 27;7:41544. doi: 10.1038/srep41544 (PMC5269722; doi:10.1038/srep41544)
Supplement: Supplementary Dataset 2 [file srep41544-s3.xls]

## Sheet: File_S4
ENSG00000115934
ENSG00000122043
ENSG00000124835
ENSG00000125514
ENSG00000129816
ENSG00000129845
ENSG00000131484
ENSG00000131538
ENSG00000131548
ENSG00000132204
ENSG00000136315
ENSG00000147753
ENSG00000147761
ENSG00000162947
ENSG00000163364
ENSG00000166917
ENSG00000170161
ENSG00000170590
ENSG00000170983
ENSG00000172965
ENSG00000175772
ENSG00000175773
ENSG00000175967
ENSG00000176320
ENSG00000176728
ENSG00000177788
ENSG00000178130
ENSG00000178193
ENSG00000178457
ENSG00000178947
ENSG00000179136
ENSG00000179219
ENSG00000179452
ENSG00000179935
ENSG00000180279
ENSG00000180712
ENSG00000180910
ENSG00000181995
ENSG00000182165
ENSG00000183385
ENSG00000184324
ENSG00000184586
ENSG00000184856
ENSG00000184991
ENSG00000185044
ENSG00000185186
ENSG00000185203
ENSG00000185433
ENSG00000185495
ENSG00000185700
ENSG00000185847
ENSG00000186369
ENSG00000187156
ENSG00000188525
ENSG00000188825
ENSG00000189229
ENSG00000196096
ENSG00000196634
ENSG00000196756
ENSG00000197176
ENSG00000197462
ENSG00000197463
ENSG00000197503
ENSG00000198671
ENSG00000203266
ENSG00000203356
ENSG00000203364
ENSG00000203372
ENSG00000203386
ENSG00000203402
ENSG00000203434
ENSG00000203441
ENSG00000203498
ENSG00000203565
ENSG00000203585
ENSG00000203601
ENSG00000203605
ENSG00000203620
ENSG00000203645
ENSG00000203650
ENSG00000203688
ENSG00000203709
ENSG00000203721
ENSG00000203729
ENSG00000203801
ENSG00000203809
ENSG00000203875
ENSG00000203999
ENSG00000204091
ENSG00000204092
ENSG00000204110
ENSG00000204117
ENSG00000204148
ENSG00000204187
ENSG00000204241
ENSG00000204250
ENSG00000204272
ENSG00000204460
ENSG00000204588
ENSG00000204625
ENSG00000204684
ENSG00000204754
ENSG00000204792
ENSG00000204802
ENSG00000204929
ENSG00000205054
ENSG00000205056
ENSG00000205181
ENSG00000205293
ENSG00000205325
ENSG00000205444
ENSG00000205452
ENSG00000205611
ENSG00000205636
ENSG00000205653
ENSG00000205662
ENSG00000205837
ENSG00000205865
ENSG00000205866
ENSG00000206062
ENSG00000206129
ENSG00000206187
ENSG00000206195
ENSG00000207955
ENSG00000212663
ENSG00000212766
ENSG00000212855
ENSG00000212856
ENSG00000212930
ENSG00000213863
ENSG00000214039
ENSG00000214105
ENSG00000214145
ENSG00000214146
ENSG00000214293
ENSG00000214381
ENSG00000214407
ENSG00000214432
ENSG00000214614
ENSG00000214797
ENSG00000214803
ENSG00000214837
ENSG00000214915
ENSG00000214942
ENSG00000214955
ENSG00000214970
ENSG00000215190
ENSG00000215241
ENSG00000215246
ENSG00000215386
ENSG00000215394
ENSG00000215403
ENSG00000215417
ENSG00000215447
ENSG00000215483
ENSG00000215560
ENSG00000215808
ENSG00000215841
ENSG00000215869
ENSG00000217258
ENSG00000218510
ENSG00000218839
ENSG00000219445
ENSG00000220161
ENSG00000220908
ENSG00000221571
ENSG00000222030
ENSG00000222041
ENSG00000222042
ENSG00000223342
ENSG00000223344
ENSG00000223360
ENSG00000223373
ENSG00000223379
ENSG00000223381
ENSG00000223382
ENSG00000223387
ENSG00000223393
ENSG00000223396
ENSG00000223400
ENSG00000223403
ENSG00000223404
ENSG00000223408
ENSG00000223410
ENSG00000223432
ENSG00000223446
ENSG00000223466
ENSG00000223469
ENSG00000223470
ENSG00000223473
ENSG00000223475
ENSG00000223479
ENSG00000223485
ENSG00000223486
ENSG00000223504
ENSG00000223511
ENSG00000223517
ENSG00000223530
ENSG00000223536
ENSG00000223546
ENSG00000223554
ENSG00000223561
ENSG00000223562
ENSG00000223581
ENSG00000223587
ENSG00000223597
ENSG00000223617
ENSG00000223623
ENSG00000223626
ENSG00000223631
ENSG00000223633
ENSG00000223634
ENSG00000223635
ENSG00000223641
ENSG00000223646
ENSG00000223647
ENSG00000223659
ENSG00000223665
ENSG00000223675
ENSG00000223678
ENSG00000223685
ENSG00000223695
ENSG00000223704
ENSG00000223711
ENSG00000223714
ENSG00000223715
ENSG00000223716
ENSG00000223720
ENSG00000223726
ENSG00000223727
ENSG00000223729
ENSG00000223734
ENSG00000223742
ENSG00000223749
ENSG00000223751
ENSG00000223761
ENSG00000223765
ENSG00000223768
ENSG00000223781
ENSG00000223786
ENSG00000223795
ENSG00000223806
ENSG00000223808
ENSG00000223809
ENSG00000223811
ENSG00000223812
ENSG00000223826
ENSG00000223829
ENSG00000223834
ENSG00000223838
ENSG00000223842
ENSG00000223855
ENSG00000223859
ENSG00000223863
ENSG00000223870
ENSG00000223872
ENSG00000223880
ENSG00000223881
ENSG00000223883
ENSG00000223891
ENSG00000223907
ENSG00000223914
ENSG00000223929
ENSG00000223935
ENSG00000223944
ENSG00000223956
ENSG00000223975
ENSG00000223979
ENSG00000223985
ENSG00000223993
ENSG00000223999
ENSG00000224000
ENSG00000224008
ENSG00000224015
ENSG00000224017
ENSG00000224018
ENSG00000224027
ENSG00000224028
ENSG00000224034
ENSG00000224037
ENSG00000224038
ENSG00000224048
ENSG00000224049
ENSG00000224050
ENSG00000224074
ENSG00000224075
ENSG00000224077
ENSG00000224081
ENSG00000224091
ENSG00000224095
ENSG00000224099
ENSG00000224100
ENSG00000224107
ENSG00000224128
ENSG00000224137
ENSG00000224141
ENSG00000224157
ENSG00000224167
ENSG00000224173
ENSG00000224174
ENSG00000224177
ENSG00000224184
ENSG00000224187
ENSG00000224190
ENSG00000224194
ENSG00000224209
ENSG00000224222
ENSG00000224231
ENSG00000224235
ENSG00000224239
ENSG00000224243
ENSG00000224247
ENSG00000224250
ENSG00000224259
ENSG00000224260
ENSG00000224265
ENSG00000224267
ENSG00000224271
ENSG00000224286
ENSG00000224292
ENSG00000224294
ENSG00000224301
ENSG00000224303
ENSG00000224307
ENSG00000224308
ENSG00000224311
ENSG00000224322
ENSG00000224326
ENSG00000224329
ENSG00000224330
ENSG00000224342
ENSG00000224363
ENSG00000224371
ENSG00000224374
ENSG00000224382
ENSG00000224391
ENSG00000224400
ENSG00000224404
ENSG00000224405
ENSG00000224406
ENSG00000224409
ENSG00000224413
ENSG00000224429
ENSG00000224445
ENSG00000224478
ENSG00000224481
ENSG00000224504
ENSG00000224506
ENSG00000224511
ENSG00000224514
ENSG00000224532
ENSG00000224535
ENSG00000224549
ENSG00000224559
ENSG00000224565
ENSG00000224568
ENSG00000224577
ENSG00000224582
ENSG00000224583
ENSG00000224592
ENSG00000224605
ENSG00000224609
ENSG00000224610
ENSG00000224612
ENSG00000224613
ENSG00000224616
ENSG00000224621
ENSG00000224626
ENSG00000224635
ENSG00000224648
ENSG00000224649
ENSG00000224652
ENSG00000224655
ENSG00000224711
ENSG00000224714
ENSG00000224715
ENSG00000224718
ENSG00000224739
ENSG00000224750
ENSG00000224758
ENSG00000224761
ENSG00000224765
ENSG00000224788
ENSG00000224794
ENSG00000224799
ENSG00000224805
ENSG00000224819
ENSG00000224832
ENSG00000224842
ENSG00000224843
ENSG00000224844
ENSG00000224848
ENSG00000224849
ENSG00000224850
ENSG00000224851
ENSG00000224853
ENSG00000224857
ENSG00000224863
ENSG00000224865
ENSG00000224876
ENSG00000224884
ENSG00000224893
ENSG00000224899
ENSG00000224918
ENSG00000224922
ENSG00000224924
ENSG00000224930
ENSG00000224932
ENSG00000224933
ENSG00000224934
ENSG00000224935
ENSG00000224939
ENSG00000224943
ENSG00000224944
ENSG00000224950
ENSG00000224957
ENSG00000224959
ENSG00000224961
ENSG00000224965
ENSG00000224968
ENSG00000224969
ENSG00000224977
ENSG00000224984
ENSG00000224989
ENSG00000224995
ENSG00000225002
ENSG00000225006
ENSG00000225007
ENSG00000225012
ENSG00000225039
ENSG00000225044
ENSG00000225050
ENSG00000225056
ENSG00000225058
ENSG00000225064
ENSG00000225070
ENSG00000225085
ENSG00000225087
ENSG00000225096
ENSG00000225102
ENSG00000225105
ENSG00000225107
ENSG00000225127
ENSG00000225128
ENSG00000225129
ENSG00000225148
ENSG00000225152
ENSG00000225163
ENSG00000225166
ENSG00000225172
ENSG00000225173
ENSG00000225179
ENSG00000225194
ENSG00000225208
ENSG00000225209
ENSG00000225226
ENSG00000225233
ENSG00000225249
ENSG00000225255
ENSG00000225258
ENSG00000225278
ENSG00000225292
ENSG00000225298
ENSG00000225316
ENSG00000225321
ENSG00000225325
ENSG00000225328
ENSG00000225329
ENSG00000225334
ENSG00000225353
ENSG00000225359
ENSG00000225378
ENSG00000225383
ENSG00000225386
ENSG00000225393
ENSG00000225411
ENSG00000225413
ENSG00000225424
ENSG00000225427
ENSG00000225431
ENSG00000225434
ENSG00000225439
ENSG00000225444
ENSG00000225446
ENSG00000225458
ENSG00000225484
ENSG00000225488
ENSG00000225490
ENSG00000225493
ENSG00000225511
ENSG00000225518
ENSG00000225519
ENSG00000225520
ENSG00000225532
ENSG00000225535
ENSG00000225537
ENSG00000225539
ENSG00000225545
ENSG00000225546
ENSG00000225548
ENSG00000225554
ENSG00000225559
ENSG00000225560
ENSG00000225561
ENSG00000225563
ENSG00000225564
ENSG00000225579
ENSG00000225582
ENSG00000225588
ENSG00000225598
ENSG00000225605
ENSG00000225612
ENSG00000225613
ENSG00000225626
ENSG00000225640
ENSG00000225643
ENSG00000225647
ENSG00000225649
ENSG00000225655
ENSG00000225656
ENSG00000225657
ENSG00000225667
ENSG00000225675
ENSG00000225676
ENSG00000225680
ENSG00000225689
ENSG00000225718
ENSG00000225742
ENSG00000225744
ENSG00000225746
ENSG00000225759
ENSG00000225760
ENSG00000225762
ENSG00000225765
ENSG00000225768
ENSG00000225775
ENSG00000225783
ENSG00000225785
ENSG00000225790
ENSG00000225791
ENSG00000225807
ENSG00000225815
ENSG00000225818
ENSG00000225826
ENSG00000225833
ENSG00000225870
ENSG00000225873
ENSG00000225879
ENSG00000225881
ENSG00000225882
ENSG00000225884
ENSG00000225916
ENSG00000225919
ENSG00000225929
ENSG00000225930
ENSG00000225938
ENSG00000225942
ENSG00000225945
ENSG00000225948
ENSG00000225960
ENSG00000225969
ENSG00000225970
ENSG00000225975
ENSG00000225978
ENSG00000225979
ENSG00000225981
ENSG00000225982
ENSG00000226004
ENSG00000226005
ENSG00000226007
ENSG00000226022
ENSG00000226032
ENSG00000226037
ENSG00000226041
ENSG00000226043
ENSG00000226044
ENSG00000226047
ENSG00000226051
ENSG00000226053
ENSG00000226067
ENSG00000226070
ENSG00000226078
ENSG00000226079
ENSG00000226087
ENSG00000226097
ENSG00000226101
ENSG00000226113
ENSG00000226115
ENSG00000226125
ENSG00000226130
ENSG00000226133
ENSG00000226134
ENSG00000226140
ENSG00000226149
ENSG00000226155
ENSG00000226159
ENSG00000226169
ENSG00000226172
ENSG00000226179
ENSG00000226194
ENSG00000226197
ENSG00000226203
ENSG00000226204
ENSG00000226206
ENSG00000226207
ENSG00000226208
ENSG00000226218
ENSG00000226237
ENSG00000226240
ENSG00000226249
ENSG00000226250
ENSG00000226251
ENSG00000226266
ENSG00000226277
ENSG00000226281
ENSG00000226296
ENSG00000226302
ENSG00000226304
ENSG00000226308
ENSG00000226310
ENSG00000226317
ENSG00000226320
ENSG00000226328
ENSG00000226349
ENSG00000226355
ENSG00000226362
ENSG00000226370
ENSG00000226374
ENSG00000226376
ENSG00000226380
ENSG00000226383
ENSG00000226386
ENSG00000226398
ENSG00000226409
ENSG00000226412
ENSG00000226423
ENSG00000226425
ENSG00000226426
ENSG00000226433
ENSG00000226434
ENSG00000226442
ENSG00000226447
ENSG00000226453
ENSG00000226465
ENSG00000226471
ENSG00000226472
ENSG00000226476
ENSG00000226486
ENSG00000226487
ENSG00000226488
ENSG00000226496
ENSG00000226497
ENSG00000226506
ENSG00000226508
ENSG00000226516
ENSG00000226527
ENSG00000226542
ENSG00000226566
ENSG00000226567
ENSG00000226578
ENSG00000226581
ENSG00000226594
ENSG00000226598
ENSG00000226601
ENSG00000226609
ENSG00000226619
ENSG00000226620
ENSG00000226622
ENSG00000226629
ENSG00000226637
ENSG00000226640
ENSG00000226643
ENSG00000226644
ENSG00000226645
ENSG00000226649
ENSG00000226655
ENSG00000226661
ENSG00000226667
ENSG00000226669
ENSG00000226673
ENSG00000226674
ENSG00000226676
ENSG00000226681
ENSG00000226684
ENSG00000226690
ENSG00000226694
ENSG00000226702
ENSG00000226708
ENSG00000226715
ENSG00000226716
ENSG00000226717
ENSG00000226722
ENSG00000226725
ENSG00000226733
ENSG00000226739
ENSG00000226741
ENSG00000226751
ENSG00000226762
ENSG00000226764
ENSG00000226770
ENSG00000226780
ENSG00000226782
ENSG00000226785
ENSG00000226791
ENSG00000226792
ENSG00000226798
ENSG00000226808
ENSG00000226813
ENSG00000226822
ENSG00000226825
ENSG00000226829
ENSG00000226833
ENSG00000226835
ENSG00000226846
ENSG00000226853
ENSG00000226854
ENSG00000226856
ENSG00000226859
ENSG00000226861
ENSG00000226868
ENSG00000226889
ENSG00000226897
ENSG00000226900
ENSG00000226903
ENSG00000226904
ENSG00000226913
ENSG00000226917
ENSG00000226921
ENSG00000226927
ENSG00000226935
ENSG00000226938
ENSG00000226939
ENSG00000226950
ENSG00000226954
ENSG00000226956
ENSG00000226965
ENSG00000226968
ENSG00000226969
ENSG00000226983
ENSG00000226985
ENSG00000226990
ENSG00000226992
ENSG00000226994
ENSG00000226995
ENSG00000226996
ENSG00000227005
ENSG00000227007
ENSG00000227012
ENSG00000227016
ENSG00000227017
ENSG00000227029
ENSG00000227043
ENSG00000227047
ENSG00000227060
ENSG00000227061
ENSG00000227075
ENSG00000227082
ENSG00000227083
ENSG00000227084
ENSG00000227088
ENSG00000227089
ENSG00000227090
ENSG00000227098
ENSG00000227101
ENSG00000227115
ENSG00000227116
ENSG00000227121
ENSG00000227125
ENSG00000227131
ENSG00000227136
ENSG00000227139
ENSG00000227143
ENSG00000227148
ENSG00000227150
ENSG00000227157
ENSG00000227167
ENSG00000227169
ENSG00000227172
ENSG00000227181
ENSG00000227185
ENSG00000227192
ENSG00000227193
ENSG00000227195
ENSG00000227206
ENSG00000227214
ENSG00000227240
ENSG00000227244
ENSG00000227260
ENSG00000227269
ENSG00000227282
ENSG00000227290
ENSG00000227292
ENSG00000227293
ENSG00000227301
ENSG00000227307
ENSG00000227308
ENSG00000227310
ENSG00000227313
ENSG00000227332
ENSG00000227336
ENSG00000227338
ENSG00000227355
ENSG00000227356
ENSG00000227360
ENSG00000227364
ENSG00000227386
ENSG00000227421
ENSG00000227431
ENSG00000227438
ENSG00000227439
ENSG00000227455
ENSG00000227456
ENSG00000227459
ENSG00000227463
ENSG00000227467
ENSG00000227475
ENSG00000227479
ENSG00000227481
ENSG00000227482
ENSG00000227485
ENSG00000227486
ENSG00000227489
ENSG00000227496
ENSG00000227498
ENSG00000227502
ENSG00000227508
ENSG00000227510
ENSG00000227517
ENSG00000227518
ENSG00000227531
ENSG00000227533
ENSG00000227544
ENSG00000227549
ENSG00000227552
ENSG00000227555
ENSG00000227562
ENSG00000227564
ENSG00000227579
ENSG00000227598
ENSG00000227606
ENSG00000227611
ENSG00000227619
ENSG00000227630
ENSG00000227634
ENSG00000227640
ENSG00000227674
ENSG00000227676
ENSG00000227680
ENSG00000227683
ENSG00000227702
ENSG00000227704
ENSG00000227706
ENSG00000227708
ENSG00000227711
ENSG00000227712
ENSG00000227713
ENSG00000227716
ENSG00000227718
ENSG00000227723
ENSG00000227733
ENSG00000227743
ENSG00000227748
ENSG00000227764
ENSG00000227809
ENSG00000227818
ENSG00000227824
ENSG00000227838
ENSG00000227851
ENSG00000227863
ENSG00000227869
ENSG00000227880
ENSG00000227885
ENSG00000227893
ENSG00000227896
ENSG00000227902
ENSG00000227908
ENSG00000227912
ENSG00000227917
ENSG00000227920
ENSG00000227925
ENSG00000227930
ENSG00000227932
ENSG00000227938
ENSG00000227940
ENSG00000227947
ENSG00000227958
ENSG00000227964
ENSG00000227981
ENSG00000228022
ENSG00000228033
ENSG00000228043
ENSG00000228044
ENSG00000228055
ENSG00000228058
ENSG00000228065
ENSG00000228072
ENSG00000228100
ENSG00000228105
ENSG00000228127
ENSG00000228135
ENSG00000228140
ENSG00000228142
ENSG00000228151
ENSG00000228159
ENSG00000228160
ENSG00000228162
ENSG00000228173
ENSG00000228176
ENSG00000228189
ENSG00000228215
ENSG00000228216
ENSG00000228221
ENSG00000228223
ENSG00000228226
ENSG00000228235
ENSG00000228239
ENSG00000228240
ENSG00000228255
ENSG00000228262
ENSG00000228271
ENSG00000228272
ENSG00000228277
ENSG00000228294
ENSG00000228295
ENSG00000228308
ENSG00000228309
ENSG00000228317
ENSG00000228327
ENSG00000228329
ENSG00000228334
ENSG00000228340
ENSG00000228351
ENSG00000228353
ENSG00000228355
ENSG00000228358
ENSG00000228361
ENSG00000228365
ENSG00000228372
ENSG00000228379
ENSG00000228389
ENSG00000228391
ENSG00000228392
ENSG00000228393
ENSG00000228397
ENSG00000228400
ENSG00000228412
ENSG00000228414
ENSG00000228420
ENSG00000228421
ENSG00000228422
ENSG00000228426
ENSG00000228427
ENSG00000228430
ENSG00000228437
ENSG00000228467
ENSG00000228482
ENSG00000228484
ENSG00000228488
ENSG00000228495
ENSG00000228503
ENSG00000228504
ENSG00000228512
ENSG00000228521
ENSG00000228526
ENSG00000228527
ENSG00000228528
ENSG00000228534
ENSG00000228536
ENSG00000228538
ENSG00000228541
ENSG00000228543
ENSG00000228559
ENSG00000228561
ENSG00000228563
ENSG00000228564
ENSG00000228566
ENSG00000228569
ENSG00000228573
ENSG00000228587
ENSG00000228590
ENSG00000228592
ENSG00000228596
ENSG00000228604
ENSG00000228613
ENSG00000228614
ENSG00000228616
ENSG00000228618
ENSG00000228622
ENSG00000228627
ENSG00000228636
ENSG00000228639
ENSG00000228648
ENSG00000228649
ENSG00000228650
ENSG00000228658
ENSG00000228659
ENSG00000228669
ENSG00000228675
ENSG00000228679
ENSG00000228683
ENSG00000228692
ENSG00000228697
ENSG00000228701
ENSG00000228704
ENSG00000228705
ENSG00000228707
ENSG00000228709
ENSG00000228714
ENSG00000228718
ENSG00000228719
ENSG00000228730
ENSG00000228734
ENSG00000228735
ENSG00000228739
ENSG00000228742
ENSG00000228750
ENSG00000228772
ENSG00000228777
ENSG00000228784
ENSG00000228792
ENSG00000228793
ENSG00000228794
ENSG00000228798
ENSG00000228799
ENSG00000228800
ENSG00000228801
ENSG00000228824
ENSG00000228826
ENSG00000228857
ENSG00000228858
ENSG00000228862
ENSG00000228876
ENSG00000228877
ENSG00000228878
ENSG00000228886
ENSG00000228888
ENSG00000228889
ENSG00000228890
ENSG00000228906
ENSG00000228909
ENSG00000228918
ENSG00000228933
ENSG00000228944
ENSG00000228951
ENSG00000228952
ENSG00000228959
ENSG00000228961
ENSG00000228962
ENSG00000228968
ENSG00000228971
ENSG00000228973
ENSG00000228980
ENSG00000228999
ENSG00000229011
ENSG00000229012
ENSG00000229015
ENSG00000229017
ENSG00000229025
ENSG00000229051
ENSG00000229055
ENSG00000229066
ENSG00000229084
ENSG00000229102
ENSG00000229108
ENSG00000229109
ENSG00000229118
ENSG00000229131
ENSG00000229140
ENSG00000229151
ENSG00000229155
ENSG00000229160
ENSG00000229167
ENSG00000229175
ENSG00000229177
ENSG00000229178
ENSG00000229180
ENSG00000229191
ENSG00000229192
ENSG00000229201
ENSG00000229205
ENSG00000229209
ENSG00000229224
ENSG00000229225
ENSG00000229229
ENSG00000229236
ENSG00000229240
ENSG00000229243
ENSG00000229246
ENSG00000229249
ENSG00000229255
ENSG00000229262
ENSG00000229271
ENSG00000229272
ENSG00000229274
ENSG00000229275
ENSG00000229278
ENSG00000229289
ENSG00000229297
ENSG00000229306
ENSG00000229308
ENSG00000229309
ENSG00000229311
ENSG00000229321
ENSG00000229335
ENSG00000229345
ENSG00000229352
ENSG00000229356
ENSG00000229370
ENSG00000229379
ENSG00000229382
ENSG00000229388
ENSG00000229389
ENSG00000229395
ENSG00000229401
ENSG00000229402
ENSG00000229403
ENSG00000229404
ENSG00000229424
ENSG00000229425
ENSG00000229433
ENSG00000229434
ENSG00000229437
ENSG00000229443
ENSG00000229454
ENSG00000229457
ENSG00000229459
ENSG00000229466
ENSG00000229481
ENSG00000229483
ENSG00000229484
ENSG00000229494
ENSG00000229495
ENSG00000229498
ENSG00000229520
ENSG00000229522
ENSG00000229528
ENSG00000229536
ENSG00000229543
ENSG00000229546
ENSG00000229550
ENSG00000229556
ENSG00000229557
ENSG00000229563
ENSG00000229565
ENSG00000229578
ENSG00000229582
ENSG00000229588
ENSG00000229599
ENSG00000229600
ENSG00000229603
ENSG00000229606
ENSG00000229607
ENSG00000229609
ENSG00000229611
ENSG00000229618
ENSG00000229621
ENSG00000229628
ENSG00000229630
ENSG00000229639
ENSG00000229642
ENSG00000229643
ENSG00000229646
ENSG00000229647
ENSG00000229649
ENSG00000229654
ENSG00000229660
ENSG00000229671
ENSG00000229672
ENSG00000229694
ENSG00000229697
ENSG00000229699
ENSG00000229702
ENSG00000229703
ENSG00000229717
ENSG00000229720
ENSG00000229722
ENSG00000229723
ENSG00000229727
ENSG00000229728
ENSG00000229740
ENSG00000229743
ENSG00000229755
ENSG00000229770
ENSG00000229774
ENSG00000229775
ENSG00000229779
ENSG00000229791
ENSG00000229792
ENSG00000229796
ENSG00000229801
ENSG00000229805
ENSG00000229855
ENSG00000229869
ENSG00000229876
ENSG00000229905
ENSG00000229912
ENSG00000229922
ENSG00000229923
ENSG00000229925
ENSG00000229928
ENSG00000229943
ENSG00000229952
ENSG00000229960
ENSG00000229961
ENSG00000229962
ENSG00000229964
ENSG00000229969
ENSG00000229971
ENSG00000229976
ENSG00000229981
ENSG00000229983
ENSG00000229986
ENSG00000229989
ENSG00000230010
ENSG00000230013
ENSG00000230014
ENSG00000230015
ENSG00000230023
ENSG00000230024
ENSG00000230030
ENSG00000230040
ENSG00000230051
ENSG00000230054
ENSG00000230058
ENSG00000230090
ENSG00000230096
ENSG00000230100
ENSG00000230105
ENSG00000230107
ENSG00000230109
ENSG00000230121
ENSG00000230131
ENSG00000230133
ENSG00000230138
ENSG00000230142
ENSG00000230153
ENSG00000230156
ENSG00000230159
ENSG00000230173
ENSG00000230174
ENSG00000230205
ENSG00000230226
ENSG00000230229
ENSG00000230233
ENSG00000230248
ENSG00000230250
ENSG00000230262
ENSG00000230269
ENSG00000230285
ENSG00000230298
ENSG00000230303
ENSG00000230309
ENSG00000230313
ENSG00000230317
ENSG00000230323
ENSG00000230324
ENSG00000230345
ENSG00000230352
ENSG00000230365
ENSG00000230368
ENSG00000230372
ENSG00000230379
ENSG00000230381
ENSG00000230387
ENSG00000230390
ENSG00000230392
ENSG00000230394
ENSG00000230400
ENSG00000230401
ENSG00000230402
ENSG00000230403
ENSG00000230404
ENSG00000230410
ENSG00000230417
ENSG00000230423
ENSG00000230426
ENSG00000230434
ENSG00000230437
ENSG00000230440
ENSG00000230448
ENSG00000230452
ENSG00000230471
ENSG00000230472
ENSG00000230492
ENSG00000230499
ENSG00000230506
ENSG00000230515
ENSG00000230523
ENSG00000230525
ENSG00000230526
ENSG00000230533
ENSG00000230537
ENSG00000230542
ENSG00000230552
ENSG00000230555
ENSG00000230569
ENSG00000230573
ENSG00000230587
ENSG00000230590
ENSG00000230597
ENSG00000230599
ENSG00000230600
ENSG00000230601
ENSG00000230606
ENSG00000230623
ENSG00000230627
ENSG00000230628
ENSG00000230631
ENSG00000230641
ENSG00000230645
ENSG00000230647
ENSG00000230648
ENSG00000230649
ENSG00000230651
ENSG00000230658
ENSG00000230663
ENSG00000230668
ENSG00000230676
ENSG00000230680
ENSG00000230687
ENSG00000230690
ENSG00000230695
ENSG00000230710
ENSG00000230714
ENSG00000230720
ENSG00000230725
ENSG00000230731
ENSG00000230746
ENSG00000230759
ENSG00000230761
ENSG00000230768
ENSG00000230773
ENSG00000230803
ENSG00000230806
ENSG00000230812
ENSG00000230817
ENSG00000230831
ENSG00000230834
ENSG00000230836
ENSG00000230838
ENSG00000230839
ENSG00000230843
ENSG00000230844
ENSG00000230846
ENSG00000230857
ENSG00000230864
ENSG00000230866
ENSG00000230880
ENSG00000230899
ENSG00000230906
ENSG00000230908
ENSG00000230910
ENSG00000230923
ENSG00000230937
ENSG00000230939
ENSG00000230941
ENSG00000230943
ENSG00000230944
ENSG00000230945
ENSG00000230962
ENSG00000230967
ENSG00000230968
ENSG00000230969
ENSG00000230972
ENSG00000230975
ENSG00000230978
ENSG00000230990
ENSG00000230991
ENSG00000230998
ENSG00000231004
ENSG00000231015
ENSG00000231019
ENSG00000231023
ENSG00000231039
ENSG00000231040
ENSG00000231052
ENSG00000231054
ENSG00000231056
ENSG00000231057
ENSG00000231061
ENSG00000231078
ENSG00000231081
ENSG00000231083
ENSG00000231090
ENSG00000231098
ENSG00000231106
ENSG00000231107
ENSG00000231131
ENSG00000231133
ENSG00000231140
ENSG00000231141
ENSG00000231143
ENSG00000231170
ENSG00000231173
ENSG00000231175
ENSG00000231178
ENSG00000231182
ENSG00000231189
ENSG00000231193
ENSG00000231196
ENSG00000231200
ENSG00000231204
ENSG00000231210
ENSG00000231212
ENSG00000231217
ENSG00000231221
ENSG00000231231
ENSG00000231233
ENSG00000231236
ENSG00000231238
ENSG00000231242
ENSG00000231243
ENSG00000231246
ENSG00000231248
ENSG00000231249
ENSG00000231252
ENSG00000231253
ENSG00000231265
ENSG00000231266
ENSG00000231273
ENSG00000231290
ENSG00000231291
ENSG00000231297
ENSG00000231298
ENSG00000231304
ENSG00000231326
ENSG00000231327
ENSG00000231358
ENSG00000231364
ENSG00000231367
ENSG00000231394
ENSG00000231401
ENSG00000231403
ENSG00000231405
ENSG00000231412
ENSG00000231413
ENSG00000231418
ENSG00000231420
ENSG00000231421
ENSG00000231422
ENSG00000231426
ENSG00000231427
ENSG00000231428
ENSG00000231429
ENSG00000231435
ENSG00000231437
ENSG00000231460
ENSG00000231465
ENSG00000231473
ENSG00000231476
ENSG00000231477
ENSG00000231482
ENSG00000231483
ENSG00000231485
ENSG00000231487
ENSG00000231492
ENSG00000231495
ENSG00000231496
ENSG00000231505
ENSG00000231507
ENSG00000231509
ENSG00000231510
ENSG00000231512
ENSG00000231518
ENSG00000231527
ENSG00000231529
ENSG00000231532
ENSG00000231533
ENSG00000231535
ENSG00000231536
ENSG00000231539
ENSG00000231551
ENSG00000231557
ENSG00000231566
ENSG00000231574
ENSG00000231589
ENSG00000231599
ENSG00000231601
ENSG00000231604
ENSG00000231605
ENSG00000231606
ENSG00000231620
ENSG00000231626
ENSG00000231630
ENSG00000231633
ENSG00000231648
ENSG00000231653
ENSG00000231662
ENSG00000231666
ENSG00000231671
ENSG00000231674
ENSG00000231678
ENSG00000231680
ENSG00000231681
ENSG00000231682
ENSG00000231689
ENSG00000231698
ENSG00000231704
ENSG00000231709
ENSG00000231713
ENSG00000231714
ENSG00000231718
ENSG00000231720
ENSG00000231724
ENSG00000231734
ENSG00000231740
ENSG00000231742
ENSG00000231754
ENSG00000231755
ENSG00000231768
ENSG00000231769
ENSG00000231772
ENSG00000231774
ENSG00000231776
ENSG00000231781
ENSG00000231791
ENSG00000231811
ENSG00000231814
ENSG00000231815
ENSG00000231826
ENSG00000231829
ENSG00000231830
ENSG00000231838
ENSG00000231842
ENSG00000231846
ENSG00000231856
ENSG00000231863
ENSG00000231873
ENSG00000231876
ENSG00000231877
ENSG00000231881
ENSG00000231883
ENSG00000231892
ENSG00000231901
ENSG00000231902
ENSG00000231912
ENSG00000231914
ENSG00000231918
ENSG00000231934
ENSG00000231943
ENSG00000231949
ENSG00000231953
ENSG00000231963
ENSG00000231971
ENSG00000231977
ENSG00000231986
ENSG00000231987
ENSG00000231990
ENSG00000232001
ENSG00000232002
ENSG00000232006
ENSG00000232018
ENSG00000232019
ENSG00000232023
ENSG00000232028
ENSG00000232035
ENSG00000232053
ENSG00000232058
ENSG00000232063
ENSG00000232065
ENSG00000232072
ENSG00000232077
ENSG00000232079
ENSG00000232080
ENSG00000232100
ENSG00000232104
ENSG00000232116
ENSG00000232117
ENSG00000232124
ENSG00000232130
ENSG00000232139
ENSG00000232140
ENSG00000232151
ENSG00000232153
ENSG00000232170
ENSG00000232183
ENSG00000232188
ENSG00000232190
ENSG00000232193
ENSG00000232197
ENSG00000232200
ENSG00000232211
ENSG00000232212
ENSG00000232225
ENSG00000232227
ENSG00000232229
ENSG00000232234
ENSG00000232243
ENSG00000232245
ENSG00000232252
ENSG00000232265
ENSG00000232271
ENSG00000232286
ENSG00000232294
ENSG00000232299
ENSG00000232309
ENSG00000232310
ENSG00000232316
ENSG00000232325
ENSG00000232328
ENSG00000232336
ENSG00000232347
ENSG00000232348
ENSG00000232352
ENSG00000232353
ENSG00000232359
ENSG00000232363
ENSG00000232395
ENSG00000232396
ENSG00000232401
ENSG00000232411
ENSG00000232413
ENSG00000232419
ENSG00000232426
ENSG00000232436
ENSG00000232442
ENSG00000232444
ENSG00000232448
ENSG00000232451
ENSG00000232453
ENSG00000232458
ENSG00000232461
ENSG00000232465
ENSG00000232480
ENSG00000232494
ENSG00000232498
ENSG00000232500
ENSG00000232504
ENSG00000232505
ENSG00000232512
ENSG00000232527
ENSG00000232529
ENSG00000232532
ENSG00000232537
ENSG00000232548
ENSG00000232555
ENSG00000232590
ENSG00000232591
ENSG00000232596
ENSG00000232597
ENSG00000232598
ENSG00000232604
ENSG00000232606
ENSG00000232613
ENSG00000232618
ENSG00000232624
ENSG00000232628
ENSG00000232636
ENSG00000232643
ENSG00000232648
ENSG00000232650
ENSG00000232655
ENSG00000232679
ENSG00000232680
ENSG00000232688
ENSG00000232694
ENSG00000232698
ENSG00000232712
ENSG00000232715
ENSG00000232719
ENSG00000232721
ENSG00000232732
ENSG00000232740
ENSG00000232746
ENSG00000232749
ENSG00000232753
ENSG00000232756
ENSG00000232765
ENSG00000232790
ENSG00000232806
ENSG00000232808
ENSG00000232812
ENSG00000232827
ENSG00000232835
ENSG00000232837
ENSG00000232849
ENSG00000232855
ENSG00000232860
ENSG00000232874
ENSG00000232884
ENSG00000232886
ENSG00000232895
ENSG00000232896
ENSG00000232900
ENSG00000232920
ENSG00000232930
ENSG00000232931
ENSG00000232947
ENSG00000232954
ENSG00000232964
ENSG00000232977
ENSG00000232985
ENSG00000232986
ENSG00000233005
ENSG00000233017
ENSG00000233022
ENSG00000233047
ENSG00000233048
ENSG00000233056
ENSG00000233064
ENSG00000233068
ENSG00000233069
ENSG00000233077
ENSG00000233079
ENSG00000233080
ENSG00000233081
ENSG00000233082
ENSG00000233085
ENSG00000233096
ENSG00000233103
ENSG00000233117
ENSG00000233123
ENSG00000233124
ENSG00000233128
ENSG00000233137
ENSG00000233147
ENSG00000233153
ENSG00000233154
ENSG00000233179
ENSG00000233193
ENSG00000233200
ENSG00000233203
ENSG00000233207
ENSG00000233208
ENSG00000233214
ENSG00000233215
ENSG00000233219
ENSG00000233234
ENSG00000233236
ENSG00000233237
ENSG00000233242
ENSG00000233244
ENSG00000233256
ENSG00000233258
ENSG00000233261
ENSG00000233277
ENSG00000233288
ENSG00000233290
ENSG00000233304
ENSG00000233321
ENSG00000233336
ENSG00000233342
ENSG00000233349
ENSG00000233358
ENSG00000233359
ENSG00000233365
ENSG00000233372
ENSG00000233379
ENSG00000233387
ENSG00000233393
ENSG00000233395
ENSG00000233396
ENSG00000233397
ENSG00000233399
ENSG00000233403
ENSG00000233405
ENSG00000233407
ENSG00000233408
ENSG00000233410
ENSG00000233415
ENSG00000233417
ENSG00000233421
ENSG00000233423
ENSG00000233424
ENSG00000233427
ENSG00000233456
ENSG00000233461
ENSG00000233470
ENSG00000233472
ENSG00000233479
ENSG00000233480
ENSG00000233482
ENSG00000233491
ENSG00000233492
ENSG00000233508
ENSG00000233516
ENSG00000233517
ENSG00000233521
ENSG00000233522
ENSG00000233528
ENSG00000233532
ENSG00000233534
ENSG00000233535
ENSG00000233536
ENSG00000233569
ENSG00000233570
ENSG00000233571
ENSG00000233574
ENSG00000233577
ENSG00000233587
ENSG00000233593
ENSG00000233605
ENSG00000233607
ENSG00000233610
ENSG00000233616
ENSG00000233621
ENSG00000233625
ENSG00000233630
ENSG00000233633
ENSG00000233639
ENSG00000233643
ENSG00000233645
ENSG00000233651
ENSG00000233654
ENSG00000233656
ENSG00000233684
ENSG00000233689
ENSG00000233694
ENSG00000233699
ENSG00000233723
ENSG00000233725
ENSG00000233730
ENSG00000233746
ENSG00000233754
ENSG00000233755
ENSG00000233760
ENSG00000233775
ENSG00000233776
ENSG00000233791
ENSG00000233798
ENSG00000233817
ENSG00000233824
ENSG00000233834
ENSG00000233835
ENSG00000233842
ENSG00000233852
ENSG00000233862
ENSG00000233866
ENSG00000233871
ENSG00000233878
ENSG00000233882
ENSG00000233884
ENSG00000233891
ENSG00000233901
ENSG00000233906
ENSG00000233907
ENSG00000233919
ENSG00000233920
ENSG00000233922
ENSG00000233926
ENSG00000233928
ENSG00000233941
ENSG00000233945
ENSG00000233960
ENSG00000233967
ENSG00000233969
ENSG00000233970
ENSG00000233973
ENSG00000233977
ENSG00000233978
ENSG00000233981
ENSG00000233987
ENSG00000233997
ENSG00000234007
ENSG00000234015
ENSG00000234019
ENSG00000234022
ENSG00000234034
ENSG00000234035
ENSG00000234037
ENSG00000234052
ENSG00000234083
ENSG00000234089
ENSG00000234104
ENSG00000234105
ENSG00000234113
ENSG00000234116
ENSG00000234134
ENSG00000234142
ENSG00000234147
ENSG00000234148
ENSG00000234155
ENSG00000234162
ENSG00000234168
ENSG00000234169
ENSG00000234170
ENSG00000234172
ENSG00000234177
ENSG00000234182
ENSG00000234183
ENSG00000234184
ENSG00000234190
ENSG00000234191
ENSG00000234199
ENSG00000234207
ENSG00000234210
ENSG00000234215
ENSG00000234223
ENSG00000234225
ENSG00000234244
ENSG00000234245
ENSG00000234248
ENSG00000234261
ENSG00000234265
ENSG00000234273
ENSG00000234275
ENSG00000234277
ENSG00000234279
ENSG00000234283
ENSG00000234292
ENSG00000234296
ENSG00000234300
ENSG00000234306
ENSG00000234308
ENSG00000234311
ENSG00000234318
ENSG00000234323
ENSG00000234378
ENSG00000234380
ENSG00000234384
ENSG00000234387
ENSG00000234418
ENSG00000234423
ENSG00000234426
ENSG00000234427
ENSG00000234435
ENSG00000234446
ENSG00000234455
ENSG00000234460
ENSG00000234464
ENSG00000234474
ENSG00000234476
ENSG00000234481
ENSG00000234503
ENSG00000234519
ENSG00000234520
ENSG00000234535
ENSG00000234540
ENSG00000234542
ENSG00000234546
ENSG00000234548
ENSG00000234551
ENSG00000234556
ENSG00000234571
ENSG00000234572
ENSG00000234580
ENSG00000234593
ENSG00000234595
ENSG00000234597
ENSG00000234610
ENSG00000234613
ENSG00000234622
ENSG00000234625
ENSG00000234626
ENSG00000234630
ENSG00000234634
ENSG00000234640
ENSG00000234647
ENSG00000234660
ENSG00000234663
ENSG00000234675
ENSG00000234686
ENSG00000234688
ENSG00000234689
ENSG00000234690
ENSG00000234698
ENSG00000234710
ENSG00000234712
ENSG00000234714
ENSG00000234721
ENSG00000234722
ENSG00000234730
ENSG00000234752
ENSG00000234756
ENSG00000234763
ENSG00000234767
ENSG00000234768
ENSG00000234772
ENSG00000234777
ENSG00000234781
ENSG00000234787
ENSG00000234791
ENSG00000234796
ENSG00000234826
ENSG00000234854
ENSG00000234860
ENSG00000234862
ENSG00000234864
ENSG00000234869
ENSG00000234871
ENSG00000234877
ENSG00000234884
ENSG00000234891
ENSG00000234900
ENSG00000234902
ENSG00000234919
ENSG00000234928
ENSG00000234938
ENSG00000234940
ENSG00000234944
ENSG00000234948
ENSG00000234952
ENSG00000234956
ENSG00000234962
ENSG00000234967
ENSG00000234973
ENSG00000234978
ENSG00000234986
ENSG00000234988
ENSG00000234997
[truncated: 3,869 more rows]
