# Supplementary material for: Discovery of Cancer Driver Long Noncoding RNAs across 1112 Tumour Genomes: New Candidates and Distinguishing Features
Source: Sci Rep. 2017 Jan 27;7:41544. doi: 10.1038/srep41544 (PMC5269722; doi:10.1038/srep41544)
Supplement: Supplementary Dataset 3 [file srep41544-s4.xls]

## Sheet: File_S5
ENSG00000225937
ENSG00000240405
ENSG00000244306
ENSG00000245532
ENSG00000251562
ENSG00000262117
