# Supplementary material for: Discovery of Cancer Driver Long Noncoding RNAs across 1112 Tumour Genomes: New Candidates and Distinguishing Features
Source: Sci Rep. 2017 Jan 27;7:41544. doi: 10.1038/srep41544 (PMC5269722; doi:10.1038/srep41544)
Supplement: Supplementary Dataset 4 [file srep41544-s5.xls]

## Sheet: File_S6
ENSG00000224832
ENSG00000234323
ENSG00000248202
ENSG00000249734
ENSG00000250125
ENSG00000250488
ENSG00000253434
ENSG00000254689
ENSG00000261623
