# Supplementary material for: Discovery of Cancer Driver Long Noncoding RNAs across 1112 Tumour Genomes: New Candidates and Distinguishing Features
Source: Sci Rep. 2017 Jan 27;7:41544. doi: 10.1038/srep41544 (PMC5269722; doi:10.1038/srep41544)
Supplement: Supplementary Dataset 5 [file srep41544-s6.xls]

## Sheet: File_S7
ENSG00000006114
ENSG00000039068
ENSG00000075624
ENSG00000106266
ENSG00000110987
ENSG00000114439
ENSG00000116044
ENSG00000118515
ENSG00000119616
ENSG00000121879
ENSG00000136997
ENSG00000141510
ENSG00000143603
ENSG00000147050
ENSG00000163939
ENSG00000167306
ENSG00000171791
ENSG00000172987
ENSG00000180071
ENSG00000185338
ENSG00000196458
ENSG00000197566
ENSG00000215301
ENSG00000226104
