# Supplementary material for: Discovery of Cancer Driver Long Noncoding RNAs across 1112 Tumour Genomes: New Candidates and Distinguishing Features
Source: Sci Rep. 2017 Jan 27;7:41544. doi: 10.1038/srep41544 (PMC5269722; doi:10.1038/srep41544)
Supplement: Supplementary Dataset 6 [file srep41544-s7.csv]

Biotype	Cancer	Gene	Exonic_mutations	Exonic_length	Background_mutations	Background_length	Pval	Qval	Exonic_mutation_rate	Background_mutation_rate	Ratio
LncRNA	BLCA	ENSG00000170983	1	45149	4	274088	0.53346765	0.603176671	0.022148885	0.014593853	1.517685885
LncRNA	BLCA	ENSG00000176840	1	24338	2	147292	0.367942461	0.858532409	0.041088011	0.01357847	3.025967623
LncRNA	BLCA	ENSG00000185044	2	119131	6	840834	0.26086689	0.4743314	0.016788242	0.007135772	2.352687378
LncRNA	BLCA	ENSG00000185847	1	31961	2	293998	0.266257351	0.4743314	0.031288132	0.006802767	4.599324176
LncRNA	BLCA	ENSG00000187621	1	221822	3	524472	0.756079696	0.882092978	0.004508119	0.005720038	0.788127417
LncRNA	BLCA	ENSG00000188825	1	144794	8	444520	0.920951746	0.922432376	0.006906364	0.017996941	0.383752089
LncRNA	BLCA	ENSG00000197176	1	40697	3	780105	0.184059564	0.4743314	0.024571836	0.003845636	6.389537312
LncRNA	BLCA	ENSG00000197503	1	35909	4	188618	0.581621723	0.64246513	0.027848172	0.021206884	1.313166616
LncRNA	BLCA	ENSG00000203601	1	23708	11	1475869	0.174060622	0.4743314	0.042179855	0.007453236	5.659267298
LncRNA	BLCA	ENSG00000203709	2	328585	5	1051045	0.525122423	0.599958966	0.006086705	0.00475717	1.279480195
LncRNA	BLCA	ENSG00000203801	2	69529	2	482515	0.079948773	0.4743314	0.028764976	0.004144949	6.939766141
LncRNA	BLCA	ENSG00000204091	1	33914	2	315943	0.263531612	0.4743314	0.029486348	0.006330256	4.658002595
LncRNA	BLCA	ENSG00000204117	2	44350	1	253007	0.06009833	0.4743314	0.045095829	0.00395246	11.40956032
LncRNA	BLCA	ENSG00000204148	1	16148	2	272725	0.158500758	0.4743314	0.061927174	0.007333394	8.444544216
LncRNA	BLCA	ENSG00000204792	1	87695	4	400193	0.628683022	0.676458589	0.011403159	0.009995177	1.14086607
LncRNA	BLCA	ENSG00000205056	2	223144	3	356283	0.63684297	0.680896317	0.008962822	0.008420273	1.064433729
LncRNA	BLCA	ENSG00000205452	1	41810	3	169845	0.585338318	0.644285816	0.023917723	0.017663163	1.35410189
LncRNA	BLCA	ENSG00000206129	1	63230	6	1119672	0.319240161	0.482734516	0.015815278	0.005358712	2.951320576
LncRNA	BLCA	ENSG00000206195	1	116444	2	736468	0.356203327	0.493636256	0.008587819	0.002715664	3.162326955
LncRNA	BLCA	ENSG00000214039	1	98867	4	336668	0.724011516	0.749267731	0.010114598	0.011881141	0.851315404
LncRNA	BLCA	ENSG00000214293	1	65099	4	734996	0.345790848	0.490723687	0.015361219	0.005442206	2.822608642
LncRNA	BLCA	ENSG00000214432	1	72008	4	272996	0.689788819	0.721037642	0.013887346	0.014652229	0.947797467
LncRNA	BLCA	ENSG00000214548	1	331148	9	1364991	0.886058828	0.886058828	0.003019798	0.00659345	0.457999646
LncRNA	BLCA	ENSG00000215190	1	62348	1	273545	0.336783442	0.48568538	0.016039007	0.003655706	4.387390133
LncRNA	BLCA	ENSG00000215246	1	73121	4	230996	0.747178334	0.770682288	0.013675962	0.017316317	0.789773116
LncRNA	BLCA	ENSG00000218510	1	29903	1	273272	0.187537469	0.4743314	0.033441461	0.003659358	9.138614855
LncRNA	BLCA	ENSG00000219445	1	40277	2	335998	0.287977744	0.4743314	0.024828066	0.005952416	4.1710902
LncRNA	BLCA	ENSG00000222042	1	16022	16	1115210	0.215335879	0.4743314	0.062414181	0.014347074	4.35030739
LncRNA	BLCA	ENSG00000223344	1	16379	1	232154	0.127462514	0.4743314	0.061053788	0.004307486	14.17388119
LncRNA	BLCA	ENSG00000223400	1	7265	1	146999	0.091971573	0.4743314	0.137646249	0.006802767	20.23386098
LncRNA	BLCA	ENSG00000223554	1	6257	4	145820	0.189474728	0.4743314	0.159821	0.027431079	5.826274572
LncRNA	BLCA	ENSG00000223623	1	9029	3	147438	0.211601696	0.4743314	0.110754236	0.020347536	5.4431277
LncRNA	BLCA	ENSG00000223993	1	8462	4	208106	0.180685268	0.4743314	0.118175372	0.019220974	6.148251004
LncRNA	BLCA	ENSG00000224032	1	70223	1	83999	0.703343946	0.882092978	0.014240349	0.011904904	1.196175042
LncRNA	BLCA	ENSG00000224048	1	28433	4	547634	0.22359801	0.4743314	0.035170401	0.007304148	4.815126789
LncRNA	BLCA	ENSG00000224173	1	21167	1	275183	0.137749954	0.4743314	0.04724335	0.003633945	13.00056692
LncRNA	BLCA	ENSG00000224209	1	47039	12	1853532	0.278049507	0.4743314	0.021258955	0.006474126	3.2836795
LncRNA	BLCA	ENSG00000224231	1	11612	1	231923	0.093088769	0.4743314	0.086117809	0.004311776	19.97270065
LncRNA	BLCA	ENSG00000224271	1	47795	12	2246988	0.239378906	0.4743314	0.020922691	0.005340482	3.917752903
LncRNA	BLCA	ENSG00000224286	1	32066	4	189941	0.541586966	0.610142278	0.03118568	0.021059171	1.480859789
LncRNA	BLCA	ENSG00000224308	1	41936	2	383668	0.267429718	0.4743314	0.02384586	0.00521284	4.574446776
LncRNA	BLCA	ENSG00000224329	1	19172	1	292823	0.119123524	0.4743314	0.052159399	0.003415032	15.27347173
LncRNA	BLCA	ENSG00000224409	2	8293	1	274637	0.002526779	0.393545885	0.241167249	0.00364117	66.2334499
LncRNA	BLCA	ENSG00000224445	1	9281	2	629368	0.042966295	0.4743314	0.10774701	0.003177791	33.9062601
LncRNA	BLCA	ENSG00000224506	1	62222	3	461535	0.397026076	0.518547684	0.016071486	0.006500049	2.472517759
LncRNA	BLCA	ENSG00000224511	2	62956	2	335662	0.120011757	0.4743314	0.031768219	0.005958375	5.331691975
LncRNA	BLCA	ENSG00000224568	1	33851	4	525521	0.268109249	0.4743314	0.029541225	0.007611494	3.881133497
LncRNA	BLCA	ENSG00000224609	1	42713	2	503494	0.216731049	0.4743314	0.023412076	0.003972242	5.893919884
LncRNA	BLCA	ENSG00000224635	1	42083	2	373462	0.274086757	0.4743314	0.023762564	0.005355297	4.437207423
LncRNA	BLCA	ENSG00000224652	1	38387	1	358070	0.184275372	0.4743314	0.026050486	0.00279275	9.327897465
LncRNA	BLCA	ENSG00000224714	1	54011	1	189566	0.394313589	0.517173402	0.018514747	0.005275208	3.509766529
LncRNA	BLCA	ENSG00000224843	1	136100	4	946886	0.489055547	0.576829147	0.007347539	0.004224373	1.739320353
LncRNA	BLCA	ENSG00000224944	1	15392	6	293994	0.300378538	0.4743314	0.064968815	0.02040858	3.183406965
LncRNA	BLCA	ENSG00000224957	1	85574	20	3296980	0.416148558	0.532345538	0.011685792	0.006066158	1.926391194
LncRNA	BLCA	ENSG00000225128	1	17072	10	566990	0.278427959	0.4743314	0.058575445	0.017636995	3.321169166
LncRNA	BLCA	ENSG00000225546	1	41873	18	1703502	0.369590147	0.504004444	0.023881738	0.010566468	2.260143768
LncRNA	BLCA	ENSG00000225564	1	92840	8	1472932	0.423118057	0.538075641	0.010771219	0.005431344	1.983159199
LncRNA	BLCA	ENSG00000225718	1	32129	33	3023967	0.301862408	0.4743314	0.031124529	0.010912818	2.852107555
LncRNA	BLCA	ENSG00000225742	1	20369	1	418739	0.090622769	0.4743314	0.049094212	0.002388122	20.55766115
LncRNA	BLCA	ENSG00000225783	1	243389	2	484930	0.704830595	0.733804517	0.004108649	0.004124307	0.996203608
LncRNA	BLCA	ENSG00000225970	1	6677	7	776993	0.066163289	0.4743314	0.14976786	0.00900909	16.62408267
LncRNA	BLCA	ENSG00000226037	1	13985	4	360566	0.173260656	0.4743314	0.071505184	0.011093669	6.445584555
LncRNA	BLCA	ENSG00000226051	2	68710	8	1326961	0.083851691	0.4743314	0.029107845	0.006028813	4.828121816
LncRNA	BLCA	ENSG00000226101	2	43321	3	334989	0.103597283	0.4743314	0.046166986	0.008955518	5.155144156
LncRNA	BLCA	ENSG00000226133	2	23497	1	420419	0.008108232	0.4743314	0.085117249	0.002378579	35.78490871
LncRNA	BLCA	ENSG00000226320	1	23792	24	2693352	0.197377934	0.4743314	0.042030935	0.008910829	4.716837592
LncRNA	BLCA	ENSG00000226370	1	12620	2	190132	0.175349774	0.4743314	0.079239303	0.010519008	7.53296355
LncRNA	BLCA	ENSG00000226380	3	140529	6	734259	0.164347628	0.4743314	0.021347907	0.008171504	2.612482121
LncRNA	BLCA	ENSG00000226383	1	42125	1	310589	0.224598606	0.4743314	0.023738872	0.003219689	7.373032641
LncRNA	BLCA	ENSG00000226649	1	9134	1	146411	0.113997129	0.4743314	0.10948106	0.006830088	16.02923144
LncRNA	BLCA	ENSG00000226669	1	14258	1	126251	0.192651545	0.4743314	0.070136064	0.007920729	8.854748212
LncRNA	BLCA	ENSG00000226674	1	223082	60	8118813	0.808620963	0.823155	0.004482657	0.007390243	0.606564178
LncRNA	BLCA	ENSG00000226722	1	13733	1	126125	0.18674378	0.4743314	0.072817301	0.007928642	9.184082138
LncRNA	BLCA	ENSG00000226741	1	106091	3	126249	0.912822096	0.915761942	0.00942587	0.023762564	0.396668897
LncRNA	BLCA	ENSG00000226780	1	13229	1	147146	0.158172053	0.4743314	0.075591504	0.006795971	11.12298738
LncRNA	BLCA	ENSG00000226829	1	13460	16	1447535	0.145591683	0.4743314	0.074294205	0.011053273	6.721466382
LncRNA	BLCA	ENSG00000226956	1	10835	2	169174	0.169924238	0.4743314	0.092293493	0.011822148	7.806829719
LncRNA	BLCA	ENSG00000226969	1	11297	1	167831	0.122156197	0.4743314	0.088519076	0.005958375	14.85624502
LncRNA	BLCA	ENSG00000226994	1	71231	23	2795770	0.453279652	0.555892172	0.014038831	0.008226714	1.706493204
LncRNA	BLCA	ENSG00000227036	6	180909	24	2871222	0.007498255	0.10497557	0.033165846	0.00835881	3.967771089
LncRNA	BLCA	ENSG00000227195	2	92419	3	230766	0.442715369	0.548378091	0.021640572	0.013000182	1.66463606
LncRNA	BLCA	ENSG00000227292	1	13061	1	167999	0.139069339	0.4743314	0.076563816	0.005952416	12.86264451
LncRNA	BLCA	ENSG00000227418	1	35951	3	314997	0.350986492	0.858532409	0.027815638	0.0095239	2.920614169
LncRNA	BLCA	ENSG00000227455	2	81499	3	210207	0.428994129	0.541274381	0.024540178	0.014271647	1.719505761
LncRNA	BLCA	ENSG00000227463	1	42146	2	498958	0.215939574	0.4743314	0.023727044	0.004008353	5.919399231
LncRNA	BLCA	ENSG00000227502	3	57852	1	251495	0.02249206	0.4743314	0.051856461	0.003976222	13.04164074
LncRNA	BLCA	ENSG00000227508	2	75829	2	251998	0.230601281	0.4743314	0.026375134	0.007936571	3.323240449
LncRNA	BLCA	ENSG00000227544	2	59827	2	459688	0.067879322	0.4743314	0.033429722	0.004350777	7.683621108
LncRNA	BLCA	ENSG00000227598	1	8084	1	168335	0.089545983	0.4743314	0.123701138	0.005940535	20.82323107
LncRNA	BLCA	ENSG00000227630	1	79652	3	335661	0.5733223	0.635551233	0.012554613	0.008937589	1.404697936
LncRNA	BLCA	ENSG00000227716	1	18080	3	292527	0.213283326	0.4743314	0.055309735	0.010255464	5.393196903
LncRNA	BLCA	ENSG00000227885	1	17849	2	230767	0.200288239	0.4743314	0.056025548	0.00866675	6.464423777
LncRNA	BLCA	ENSG00000227958	1	11066	2	547090	0.05830668	0.4743314	0.09036689	0.003655706	24.71941081
LncRNA	BLCA	ENSG00000228065	2	179527	12	1723710	0.38595292	0.510506728	0.011140386	0.006961728	1.600232834
LncRNA	BLCA	ENSG00000228176	1	10457	1	167327	0.11417782	0.4743314	0.095629722	0.005976322	16.00143445
LncRNA	BLCA	ENSG00000228223	1	99371	1	209369	0.5401266	0.609599405	0.010063298	0.004776256	2.106942669
LncRNA	BLCA	ENSG00000228327	2	27655	4	188807	0.172614476	0.4743314	0.072319653	0.021185655	3.413614175
LncRNA	BLCA	ENSG00000228340	2	107875	32	3871696	0.235023628	0.4743314	0.018539977	0.008265112	2.243161066
LncRNA	BLCA	ENSG00000228412	1	48320	2	125872	0.622688614	0.673498276	0.020695364	0.015889157	1.302483444
LncRNA	BLCA	ENSG00000228414	2	42607	2	690919	0.018709356	0.4743314	0.046940644	0.002894695	16.21609125
LncRNA	BLCA	ENSG00000228437	1	28685	1	336335	0.150994108	0.4743314	0.034861426	0.002973226	11.72511766
LncRNA	BLCA	ENSG00000228564	1	17870	4	251996	0.290052499	0.4743314	0.055959709	0.015873268	3.525405708
LncRNA	BLCA	ENSG00000228573	2	8629	3	209367	0.014463043	0.4743314	0.231776567	0.014328906	16.17545486
LncRNA	BLCA	ENSG00000228622	1	9176	1	168167	0.10080617	0.4743314	0.108979948	0.00594647	18.32683086
LncRNA	BLCA	ENSG00000228649	1	51449	2	293704	0.383839342	0.509573156	0.019436724	0.006809577	2.854321756
LncRNA	BLCA	ENSG00000228683	1	12158	2	146998	0.212111877	0.4743314	0.08225037	0.013605627	6.045319954
LncRNA	BLCA	ENSG00000228692	1	12641	2	189943	0.175759358	0.4743314	0.079107666	0.010529475	7.512973657
LncRNA	BLCA	ENSG00000228718	1	17513	1	168167	0.179740904	0.4743314	0.05710044	0.00594647	9.602409639
LncRNA	BLCA	ENSG00000228750	2	43363	2	251494	0.105724256	0.4743314	0.04612227	0.007952476	5.799737103
LncRNA	BLCA	ENSG00000228792	3	12282	3	231921	0.002267423	0.393545885	0.244259893	0.012935439	18.88299951
LncRNA	BLCA	ENSG00000228824	1	68732	38	2414962	0.665286962	0.702630215	0.014549264	0.015735237	0.924629453
LncRNA	BLCA	ENSG00000228889	1	37190	2	189943	0.415172152	0.532206277	0.026888949	0.010529475	2.553683786
LncRNA	BLCA	ENSG00000228980	1	54977	3	483480	0.35000593	0.49169936	0.018189425	0.006205014	2.93140768
LncRNA	BLCA	ENSG00000229051	1	43805	6	923994	0.276918204	0.4743314	0.022828444	0.006493549	3.515557585
LncRNA	BLCA	ENSG00000229140	1	42734	32	5176300	0.237627982	0.4743314	0.023400571	0.006182022	3.785261735
LncRNA	BLCA	ENSG00000229178	1	35363	2	147439	0.475322318	0.564497905	0.028278144	0.013564932	2.084650624
LncRNA	BLCA	ENSG00000229180	1	148931	4	356282	0.825581226	0.834962831	0.006714519	0.011227062	0.598065547
LncRNA	BLCA	ENSG00000229274	1	18416	2	252502	0.190381294	0.4743314	0.054300608	0.007920729	6.855506082
LncRNA	BLCA	ENSG00000229388	2	20536	1	186731	0.02750416	0.4743314	0.097389949	0.005355297	18.18572263
LncRNA	BLCA	ENSG00000229404	1	60458	1	335663	0.281956074	0.4743314	0.016540408	0.002979179	5.552003043
LncRNA	BLCA	ENSG00000229425	1	20999	4	398996	0.22621276	0.4743314	0.047621315	0.010025163	4.75017858
LncRNA	BLCA	ENSG00000229578	1	14867	6	314679	0.27612978	0.4743314	0.067263066	0.019067049	3.527712383
LncRNA	BLCA	ENSG00000229628	1	11171	1	147440	0.135900348	0.4743314	0.089517501	0.00678242	13.1984603
LncRNA	BLCA	ENSG00000229671	1	6614	4	147290	0.197184948	0.4743314	0.151194436	0.027157309	5.567357121
LncRNA	BLCA	ENSG00000229694	1	20663	6	455526	0.266946267	0.4743314	0.048395683	0.013171586	3.674248657
LncRNA	BLCA	ENSG00000229699	1	47333	2	379510	0.297146519	0.4743314	0.021126909	0.005269953	4.008936683
LncRNA	BLCA	ENSG00000229775	1	39689	6	420414	0.468194454	0.563098735	0.025195898	0.014271647	1.765451385
LncRNA	BLCA	ENSG00000229805	1	14951	5	250735	0.293558372	0.4743314	0.066885158	0.019941372	3.354090027
LncRNA	BLCA	ENSG00000229807	3	418548	3	252249	0.85224632	0.886058828	0.007167637	0.01189301	0.602676396
LncRNA	BLCA	ENSG00000229912	1	12599	3	168333	0.250771239	0.4743314	0.079371379	0.017821817	4.453607429
LncRNA	BLCA	ENSG00000229960	1	9827	1	357356	0.052810244	0.4743314	0.101760456	0.00279833	36.36470947
LncRNA	BLCA	ENSG00000229981	2	117346	37	3608351	0.348896593	0.49169936	0.017043615	0.010253991	1.662144428
LncRNA	BLCA	ENSG00000230040	1	12830	1	104684	0.206437849	0.4743314	0.077942323	0.009552558	8.159314108
LncRNA	BLCA	ENSG00000230173	2	59890	5	524470	0.155898008	0.4743314	0.033394557	0.009533434	3.502888629
LncRNA	BLCA	ENSG00000230372	1	9911	1	125999	0.140529212	0.4743314	0.100897992	0.007936571	12.71304611
LncRNA	BLCA	ENSG00000230417	1	80030	31	4505939	0.430710263	0.541274381	0.012495314	0.006879809	1.816229801
LncRNA	BLCA	ENSG00000230448	2	80806	49	8804285	0.078717885	0.4743314	0.024750637	0.005565472	4.447176836
LncRNA	BLCA	ENSG00000230587	1	19991	1	209369	0.166723341	0.4743314	0.05002251	0.004776256	10.47316292
LncRNA	BLCA	ENSG00000230590	1	128771	8	2622367	0.350424584	0.49169936	0.007765724	0.003050679	2.545572179
LncRNA	BLCA	ENSG00000230676	1	43133	3	399396	0.33649032	0.48568538	0.023184105	0.007511342	3.086546264
LncRNA	BLCA	ENSG00000230725	1	70958	1	147587	0.543948903	0.611697052	0.014092844	0.006775665	2.079920516
LncRNA	BLCA	ENSG00000230768	1	55859	5	421255	0.526264817	0.599958966	0.017902218	0.011869295	1.508279776
LncRNA	BLCA	ENSG00000230812	1	15686	3	376107	0.150782962	0.4743314	0.063751116	0.007976454	7.992413617
LncRNA	BLCA	ENSG00000230910	1	61907	3	188430	0.679006233	0.714562303	0.016153262	0.015921032	1.014586396
LncRNA	BLCA	ENSG00000230923	1	69446	4	461072	0.504159617	0.58818622	0.014399677	0.008675435	1.65982202
LncRNA	BLCA	ENSG00000230937	1	75368	1	231461	0.430934339	0.541274381	0.013268231	0.004320382	3.071077911
LncRNA	BLCA	ENSG00000230943	1	13376	1	231692	0.106182689	0.4743314	0.074760766	0.004316075	17.32147129
LncRNA	BLCA	ENSG00000230967	1	10961	1	62684	0.275520936	0.4743314	0.091232552	0.015953034	5.718821275
LncRNA	BLCA	ENSG00000230972	1	16001	5	711853	0.124862934	0.4743314	0.062496094	0.007023922	8.8976064
LncRNA	BLCA	ENSG00000231083	1	11864	2	294586	0.111704909	0.4743314	0.084288604	0.006789189	12.41512138
LncRNA	BLCA	ENSG00000231107	1	33536	3	1198194	0.104539515	0.4743314	0.029818702	0.002503768	11.90953006
LncRNA	BLCA	ENSG00000231200	1	13355	45	5423373	0.10697058	0.4743314	0.074878323	0.008297419	9.024290528
LncRNA	BLCA	ENSG00000231242	2	42691	1	523424	0.016202225	0.4743314	0.046848282	0.001910497	24.52151507
LncRNA	BLCA	ENSG00000231252	1	49223	12	1660647	0.315955371	0.480098039	0.020315706	0.007226099	2.811434695
LncRNA	BLCA	ENSG00000231532	1	65078	3	294585	0.549953005	0.615117993	0.015366176	0.010183818	1.50888165
LncRNA	BLCA	ENSG00000231566	1	44036	1	105209	0.50305882	0.588003086	0.022708693	0.00950489	2.38915887
LncRNA	BLCA	ENSG00000231574	1	63104	7	1199387	0.336489401	0.48568538	0.015846856	0.005836315	2.715216151
LncRNA	BLCA	ENSG00000231607	1	57287	7	986993	0.363239345	0.858532409	0.017455967	0.007092249	2.461273937
LncRNA	BLCA	ENSG00000231674	2	42376	7	520268	0.143449049	0.4743314	0.047196526	0.013454604	3.507834623
LncRNA	BLCA	ENSG00000231704	1	17219	1	188810	0.160166715	0.4743314	0.058075382	0.00529633	10.96521285
LncRNA	BLCA	ENSG00000231814	1	33263	3	377241	0.286809718	0.4743314	0.030063434	0.007952476	3.780386616
LncRNA	BLCA	ENSG00000231873	2	10498	2	419998	0.00345276	0.430213883	0.190512479	0.004761927	40.00742999
LncRNA	BLCA	ENSG00000231877	1	60899	11	565855	0.70671382	0.733804517	0.016420631	0.019439609	0.844699644
LncRNA	BLCA	ENSG00000231918	1	82718	131	10594264	0.641789535	0.683478428	0.012089267	0.012365182	0.977686166
LncRNA	BLCA	ENSG00000231953	1	8819	1	168503	0.096995521	0.4743314	0.113391541	0.005934612	19.10681483
LncRNA	BLCA	ENSG00000232018	1	28181	2	146704	0.409708199	0.531260253	0.035484901	0.013632893	2.602888471
LncRNA	BLCA	ENSG00000232028	1	10583	5	148171	0.338959177	0.486570431	0.094491165	0.033744795	2.800170084
LncRNA	BLCA	ENSG00000232079	1	67997	7	816536	0.472661803	0.56400681	0.014706531	0.0085728	1.715487448
LncRNA	BLCA	ENSG00000232140	1	10982	2	292528	0.104669972	0.4743314	0.091058095	0.006836952	13.31852122
LncRNA	BLCA	ENSG00000232190	2	85741	2	252250	0.267940344	0.4743314	0.023326063	0.007928642	2.941999743
LncRNA	BLCA	ENSG00000232193	1	16463	6	230994	0.382404584	0.509573156	0.060742271	0.025974701	2.338516674
LncRNA	BLCA	ENSG00000232212	1	9470	4	503996	0.088877372	0.4743314	0.105596621	0.007936571	13.30506864
LncRNA	BLCA	ENSG00000232353	1	18962	2	168334	0.274012339	0.4743314	0.052737053	0.011881141	4.438719544
LncRNA	BLCA	ENSG00000232396	1	16232	3	355926	0.163378349	0.4743314	0.061606703	0.008428718	7.309142435
LncRNA	BLCA	ENSG00000232458	1	68522	2	378754	0.392782372	0.516251936	0.014593853	0.005280472	2.763740113
LncRNA	BLCA	ENSG00000232855	1	137171	18	3541884	0.514194722	0.592131815	0.007290171	0.005082041	1.434496602
LncRNA	BLCA	ENSG00000232860	2	47038	1	84083	0.293742368	0.4743314	0.042518815	0.01189301	3.575109486
LncRNA	BLCA	ENSG00000233005	1	18521	55	6894833	0.13948732	0.4743314	0.053992765	0.007976988	6.768565412
LncRNA	BLCA	ENSG00000233080	1	13607	3	611433	0.08427692	0.4743314	0.073491585	0.004906507	14.97839347
LncRNA	BLCA	ENSG00000233137	1	133097	1	230768	0.597774206	0.651072256	0.007513317	0.004333356	1.733833219
LncRNA	BLCA	ENSG00000233236	1	18143	7	231686	0.452918884	0.555892172	0.055117676	0.030213306	1.824284848
LncRNA	BLCA	ENSG00000233288	2	57559	6	251994	0.4547267	0.556571187	0.034746955	0.023810091	1.459337376
LncRNA	BLCA	ENSG00000233321	3	17469	2	251746	0.002472777	0.393545885	0.171732784	0.007944516	21.61652069
LncRNA	BLCA	ENSG00000233393	1	49055	1	294881	0.264914089	0.4743314	0.020385282	0.003391198	6.01123229
LncRNA	BLCA	ENSG00000233410	1	37484	5	463381	0.372947109	0.504004444	0.026678049	0.010790257	2.472420233
LncRNA	BLCA	ENSG00000233491	3	98949	9	903894	0.107486956	0.4743314	0.030318649	0.00995692	3.044982769
LncRNA	BLCA	ENSG00000233643	1	10709	3	529197	0.077010456	0.4743314	0.093379401	0.005668966	16.47203287
LncRNA	BLCA	ENSG00000233684	1	31604	2	379510	0.213348077	0.4743314	0.031641564	0.005269953	6.004145045
LncRNA	BLCA	ENSG00000233723	1	116255	37	3674963	0.693791278	0.724006644	0.008601781	0.010068129	0.854357441
LncRNA	BLCA	ENSG00000233746	1	39815	1	273818	0.237780102	0.4743314	0.025116162	0.003652061	6.877257315
LncRNA	BLCA	ENSG00000233817	3	63900	1	273272	0.023356708	0.4743314	0.046948357	0.003659358	12.82967136
LncRNA	BLCA	ENSG00000233884	1	20600	1	165647	0.2089785	0.4743314	0.048543689	0.006036934	8.041116505
LncRNA	BLCA	ENSG00000233920	1	16631	3	210417	0.262347756	0.4743314	0.060128675	0.014257403	4.217365161
LncRNA	BLCA	ENSG00000233926	1	39584	6	1049994	0.228210037	0.4743314	0.025262732	0.005714318	4.42095291
LncRNA	BLCA	ENSG00000233928	1	10751	3	590937	0.069579537	0.4743314	0.093014603	0.005076683	18.32192354
LncRNA	BLCA	ENSG00000233978	1	11948	1	190511	0.114546408	0.4743314	0.083696016	0.005249041	15.94501172
LncRNA	BLCA	ENSG00000234007	1	26648	2	568132	0.128477543	0.4743314	0.037526268	0.003520309	10.65993696
LncRNA	BLCA	ENSG00000234089	1	17534	5	294877	0.292891179	0.4743314	0.057032052	0.016956222	3.36348808
LncRNA	BLCA	ENSG00000234172	1	9932	2	546544	0.05259421	0.4743314	0.100684656	0.003659358	27.51429722
LncRNA	BLCA	ENSG00000234184	1	14888	5	759775	0.109911991	0.4743314	0.067168189	0.006580896	10.20654218
LncRNA	BLCA	ENSG00000234190	1	10079	1	147293	0.12398993	0.4743314	0.099216192	0.006789189	14.61385058
LncRNA	BLCA	ENSG00000234207	1	11948	4	613259	0.091969664	0.4743314	0.083696016	0.00652253	12.83183378
LncRNA	BLCA	ENSG00000234215	1	14510	2	125746	0.279362068	0.4743314	0.068917988	0.015905078	4.333080634
LncRNA	BLCA	ENSG00000234244	1	11507	1	84083	0.226267478	0.4743314	0.086903624	0.01189301	7.307117407
LncRNA	BLCA	ENSG00000234292	1	21965	1	41873	0.5697647	0.633863229	0.045526975	0.023881738	1.906351013
LncRNA	BLCA	ENSG00000234423	2	49222	22	3174149	0.051544293	0.4743314	0.040632238	0.006930992	5.862398927
LncRNA	BLCA	ENSG00000234551	1	10331	3	185973	0.194469009	0.4743314	0.096796051	0.016131374	6.00048398
LncRNA	BLCA	ENSG00000234556	1	15581	1	104369	0.242919606	0.4743314	0.064180733	0.009581389	6.698478917
LncRNA	BLCA	ENSG00000234571	1	74339	1	104894	0.657497592	0.696634354	0.013451889	0.009533434	1.411022478
LncRNA	BLCA	ENSG00000234572	1	41516	1	465695	0.157003548	0.4743314	0.024087099	0.002147328	11.21724155
LncRNA	BLCA	ENSG00000234647	1	47165	2	397402	0.285704143	0.4743314	0.021202163	0.005032687	4.212890915
LncRNA	BLCA	ENSG00000234663	1	62243	21	3678654	0.308663084	0.47837326	0.016066064	0.00570861	2.814356634
LncRNA	BLCA	ENSG00000234690	1	74591	13	2223761	0.369911792	0.504004444	0.013406443	0.005845952	2.293286569
LncRNA	BLCA	ENSG00000234722	1	73226	1	104894	0.653203889	0.693264093	0.013656352	0.009533434	1.432469341
LncRNA	BLCA	ENSG00000234768	1	9428	4	230072	0.181929924	0.4743314	0.106067034	0.017385862	6.100763683
LncRNA	BLCA	ENSG00000234787	2	51196	1	252755	0.075553048	0.4743314	0.039065552	0.0039564	9.874013595
LncRNA	BLCA	ENSG00000234862	1	9218	2	146851	0.166932374	0.4743314	0.108483402	0.013619247	7.965448036
LncRNA	BLCA	ENSG00000234948	2	102541	34	5066027	0.159738332	0.4743314	0.019504393	0.006711374	2.9061701
LncRNA	BLCA	ENSG00000235007	2	20284	3	146997	0.114510612	0.4743314	0.098599882	0.02040858	4.831295602
LncRNA	BLCA	ENSG00000235091	1	16904	2	272998	0.164926921	0.4743314	0.059157596	0.007326061	8.074952674
LncRNA	BLCA	ENSG00000235142	3	138807	5	1256215	0.037598741	0.4743314	0.021612743	0.00398021	5.430050358
LncRNA	BLCA	ENSG00000235143	2	36685	1	167831	0.084981618	0.4743314	0.054518195	0.005958375	9.14984326
LncRNA	BLCA	ENSG00000235160	1	19928	5	526570	0.199788546	0.4743314	0.05018065	0.009495414	5.28472501
LncRNA	BLCA	ENSG00000235166	1	60626	3	716139	0.277512357	0.4743314	0.016494573	0.004189131	3.937469073
LncRNA	BLCA	ENSG00000235209	2	14236	1	147146	0.021970533	0.4743314	0.140488901	0.006795971	20.67237988
LncRNA	BLCA	ENSG00000235304	1	37232	2	397801	0.235406283	0.4743314	0.026858616	0.005027639	5.3421922
LncRNA	BLCA	ENSG00000235497	1	15770	2	230767	0.179885613	0.4743314	0.063411541	0.00866675	7.316645529
LncRNA	BLCA	ENSG00000235499	1	8189	3	168501	0.172893696	0.4743314	0.122115032	0.017804049	6.858835023
LncRNA	BLCA	ENSG00000235537	1	11318	2	126250	0.227068439	0.4743314	0.088354833	0.015841584	5.577398834
LncRNA	BLCA	ENSG00000235538	1	15098	3	860136	0.067236107	0.4743314	0.066233938	0.003487821	18.99006491
LncRNA	BLCA	ENSG00000235726	1	62432	11	1022815	0.508843018	0.591324625	0.016017427	0.010754633	1.489351323
LncRNA	BLCA	ENSG00000235731	1	52310	5	1261255	0.216375887	0.4743314	0.019116804	0.003964305	4.822232843
LncRNA	BLCA	ENSG00000235733	1	15644	1	293411	0.098675534	0.4743314	0.063922271	0.003408189	18.75549732
LncRNA	BLCA	ENSG00000235779	3	67323	1	231923	0.037861223	0.4743314	0.044561294	0.004311776	10.334789
LncRNA	BLCA	ENSG00000235881	1	92294	1	251999	0.46427639	0.562731889	0.010834941	0.00396827	2.730394175
LncRNA	BLCA	ENSG00000236049	1	53087	2	460150	0.279317273	0.4743314	0.018837003	0.004346409	4.333923559
LncRNA	BLCA	ENSG00000236053	1	13943	1	21272	0.635117379	0.680896317	0.071720577	0.047010154	1.525640106
LncRNA	BLCA	ENSG00000236078	1	57980	2	168166	0.588806856	0.644686593	0.017247327	0.01189301	1.450206968
LncRNA	BLCA	ENSG00000236091	1	20180	3	188808	0.333815022	0.48568538	0.049554014	0.015889157	3.118731417
LncRNA	BLCA	ENSG00000236141	1	11444	2	126124	0.229380352	0.4743314	0.087382034	0.01585741	5.510485844
LncRNA	BLCA	ENSG00000236299	1	37736	1	167999	0.333198517	0.48568538	0.026499894	0.005952416	4.451955692
LncRNA	BLCA	ENSG00000236372	1	47060	1	272453	0.272880339	0.4743314	0.021249469	0.003670358	5.789481513
LncRNA	BLCA	ENSG00000236387	1	8567	2	104893	0.209848726	0.4743314	0.116726976	0.019067049	6.121921326
LncRNA	BLCA	ENSG00000236392	1	13670	3	168165	0.268471319	0.4743314	0.07315289	0.017839622	4.100585223
LncRNA	BLCA	ENSG00000236452	1	11654	5	631255	0.103950985	0.4743314	0.085807448	0.007920729	10.83327613
LncRNA	BLCA	ENSG00000236494	1	50084	1	357356	0.230737289	0.4743314	0.019966456	0.00279833	7.135132977
LncRNA	BLCA	ENSG00000236511	1	18605	2	188998	0.245481084	0.4743314	0.053748992	0.010582123	5.079226015
LncRNA	BLCA	ENSG00000236544	1	11213	2	545452	0.059220557	0.4743314	0.089182199	0.003666684	24.32230447
LncRNA	BLCA	ENSG00000236700	1	54242	2	818998	0.175012132	0.4743314	0.018435898	0.002442008	7.549481951
LncRNA	BLCA	ENSG00000236837	1	13418	2	210628	0.169123726	0.4743314	0.074526755	0.009495414	7.848710687
LncRNA	BLCA	ENSG00000236839	1	9218	1	105104	0.154762944	0.4743314	0.108483402	0.009514386	11.40203949
LncRNA	BLCA	ENSG00000236871	1	12431	1	146852	0.149996631	0.4743314	0.080444051	0.006809577	11.8133698
LncRNA	BLCA	ENSG00000236922	1	74654	51	4426518	0.580914735	0.64246513	0.01339513	0.011521471	1.162623176
LncRNA	BLCA	ENSG00000237013	1	15224	3	251241	0.209684009	0.4743314	0.065685759	0.011940726	5.500985286
LncRNA	BLCA	ENSG00000237074	1	19256	1	818999	0.045415396	0.4743314	0.051931865	0.001221003	42.53214582
LncRNA	BLCA	ENSG00000237266	1	8630	3	104892	0.27113442	0.4743314	0.115874855	0.028600847	4.051448436
LncRNA	BLCA	ENSG00000237283	1	15392	1	168167	0.160675364	0.4743314	0.064968815	0.00594647	10.92561071
LncRNA	BLCA	ENSG00000237356	2	36055	14	1508962	0.052620147	0.4743314	0.055470808	0.009277901	5.978810151
LncRNA	BLCA	ENSG00000237438	1	91433	4	230303	0.812070773	0.82507955	0.01093697	0.017368423	0.629704264
LncRNA	BLCA	ENSG00000237494	1	7328	2	231229	0.089352633	0.4743314	0.136462882	0.008649434	15.77708788
LncRNA	BLCA	ENSG00000237764	1	30512	25	2882729	0.239477649	0.4743314	0.032773991	0.008672338	3.779141321
LncRNA	BLCA	ENSG00000237803	2	54493	2	611434	0.035927613	0.4743314	0.036701962	0.003270999	11.22041363
LncRNA	BLCA	ENSG00000237992	3	15831	2	168166	0.005574753	0.4743314	0.189501611	0.01189301	15.93386394
LncRNA	BLCA	ENSG00000238131	1	13124	1	125495	0.180390478	0.4743314	0.076196282	0.007968445	9.562252362
LncRNA	BLCA	ENSG00000238266	2	64468	3	818178	0.045972794	0.4743314	0.031023143	0.003666684	8.46081777
LncRNA	BLCA	ENSG00000239407	1	23792	1	293999	0.144128808	0.4743314	0.042030935	0.003401372	12.35705279
LncRNA	BLCA	ENSG00000240033	1	16568	2	230767	0.187798096	0.4743314	0.060357315	0.00866675	6.964238291
LncRNA	BLCA	ENSG00000240687	1	17471	2	335326	0.141328908	0.4743314	0.057237708	0.005964345	9.59664587
LncRNA	BLCA	ENSG00000240859	1	108128	1	209999	0.564254721	0.629983318	0.009248298	0.004761927	1.942133397
LncRNA	BLCA	ENSG00000240875	1	80261	4	882878	0.352770624	0.493636256	0.012459351	0.004530637	2.750021804
LncRNA	BLCA	ENSG00000240980	1	9554	4	146702	0.27055114	0.4743314	0.104668202	0.027266159	3.838758635
LncRNA	BLCA	ENSG00000241135	1	26648	1	189944	0.230929674	0.4743314	0.037526268	0.00526471	7.127889523
LncRNA	BLCA	ENSG00000241163	1	94919	17	2347279	0.510099303	0.591324625	0.010535299	0.007242428	1.454663822
LncRNA	BLCA	ENSG00000241316	1	63671	16	1930052	0.424069245	0.538075641	0.015705737	0.008289932	1.894555606
LncRNA	BLCA	ENSG00000241336	1	19424	1	126125	0.249097678	0.4743314	0.051482702	0.007928642	6.493255766
LncRNA	BLCA	ENSG00000241369	2	64657	31	2464340	0.206226009	0.4743314	0.030932459	0.012579433	2.458970837
LncRNA	BLCA	ENSG00000241544	1	31436	1	167831	0.29062939	0.4743314	0.031810663	0.005958375	5.338815371
LncRNA	BLCA	ENSG00000241636	1	12095	2	335662	0.100753499	0.4743314	0.082678793	0.005958375	13.87606449
LncRNA	BLCA	ENSG00000241884	1	44309	3	272997	0.452080158	0.555892172	0.022568778	0.010989132	2.053736261
LncRNA	BLCA	ENSG00000241933	3	61296	2	230767	0.065781466	0.4743314	0.048942835	0.00866675	5.647195576
LncRNA	BLCA	ENSG00000241956	2	132172	34	4359230	0.286383227	0.4743314	0.015131798	0.007799543	1.940087871
LncRNA	BLCA	ENSG00000242147	1	14636	1	167159	0.154535356	0.4743314	0.068324679	0.005982328	11.421085
LncRNA	BLCA	ENSG00000242474	1	30428	2	315628	0.241270349	0.4743314	0.032864467	0.006336573	5.186472985
LncRNA	BLCA	ENSG00000242512	2	253783	8	778546	0.74646457	0.770682288	0.007880749	0.010275565	0.766940654
LncRNA	BLCA	ENSG00000242741	1	16421	5	946885	0.098018331	0.4743314	0.060897631	0.005280472	11.53261068
LncRNA	BLCA	ENSG00000243197	1	69803	4	230765	0.733233296	0.882092978	0.014326032	0.017333651	0.826486684
LncRNA	BLCA	ENSG00000243491	1	40886	1	294293	0.229085734	0.4743314	0.02445825	0.003397974	7.197891699
LncRNA	BLCA	ENSG00000243629	1	42377	1	479135	0.155913203	0.4743314	0.023597706	0.002087094	11.30648701
LncRNA	BLCA	ENSG00000244214	1	11759	2	231691	0.138018622	0.4743314	0.085041245	0.008632187	9.851645548
LncRNA	BLCA	ENSG00000244306	3	244353	4	1047896	0.129788126	0.629526111	0.01227732	0.003817173	3.216338658
LncRNA	BLCA	ENSG00000244650	1	12683	3	568131	0.084526992	0.4743314	0.078845699	0.005280472	14.93156193
LncRNA	BLCA	ENSG00000245694	1	47249	2	168670	0.523306463	0.882092978	0.021164469	0.011857473	1.784905501
LncRNA	BLCA	ENSG00000245812	2	67492	4	398198	0.21166476	0.4743314	0.029633142	0.010045254	2.94996444
LncRNA	BLCA	ENSG00000245937	1	135743	8	799588	0.756159627	0.778656938	0.007366862	0.010005153	0.736306845
LncRNA	BLCA	ENSG00000246100	1	100085	3	209787	0.789921824	0.808080947	0.009991507	0.014300219	0.698696108
LncRNA	BLCA	ENSG00000246331	1	32591	2	230305	0.327708742	0.48568538	0.030683317	0.008684136	3.533260716
LncRNA	BLCA	ENSG00000246363	1	61760	3	251997	0.583892301	0.643831687	0.01619171	0.011904904	1.360087435
LncRNA	BLCA	ENSG00000246379	2	84439	7	439670	0.438611584	0.54660503	0.023685738	0.015921032	1.487701181
LncRNA	BLCA	ENSG00000246640	1	53192	2	230305	0.463877991	0.562731889	0.01879982	0.008684136	2.164846217
LncRNA	BLCA	ENSG00000246774	1	40970	2	210208	0.41385925	0.53161714	0.024408103	0.009514386	2.565389309
LncRNA	BLCA	ENSG00000246876	1	51575	4	379508	0.471191017	0.563439546	0.019389239	0.010539962	1.839592826
LncRNA	BLCA	ENSG00000247157	1	79652	3	506013	0.442751492	0.548378091	0.012554613	0.005928701	2.117599056
LncRNA	BLCA	ENSG00000247516	2	91117	2	251746	0.288561892	0.4743314	0.021949801	0.007944516	2.762887277
LncRNA	BLCA	ENSG00000247624	1	64868	13	1193396	0.523374158	0.599378862	0.015415922	0.010893283	1.415176856
LncRNA	BLCA	ENSG00000247765	1	45380	1	210629	0.323098464	0.4852341	0.022036139	0.004747684	4.641449978
LncRNA	BLCA	ENSG00000247877	1	35972	5	567562	0.308378107	0.47837326	0.0277994	0.00880961	3.15557656
LncRNA	BLCA	ENSG00000248118	2	67177	8	841672	0.165676056	0.4743314	0.029772095	0.00950489	3.132292302
LncRNA	BLCA	ENSG00000248137	2	11758	3	126123	0.061090065	0.4743314	0.170096955	0.023786304	7.151046096
LncRNA	BLCA	ENSG00000248210	1	52919	7	1658993	0.222134138	0.4743314	0.018896805	0.004219427	4.478523782
LncRNA	BLCA	ENSG00000248215	1	34145	2	880234	0.107895698	0.4743314	0.029286865	0.002272123	12.88964709
LncRNA	BLCA	ENSG00000248279	1	42167	4	331292	0.450663301	0.555892172	0.023715228	0.012073941	1.964166291
LncRNA	BLCA	ENSG00000248329	1	64868	5	546541	0.489795536	0.576829147	0.015415922	0.009148444	1.685086637
LncRNA	BLCA	ENSG00000248330	1	11465	2	334654	0.096118264	0.4743314	0.08722198	0.005976322	14.59459224
LncRNA	BLCA	ENSG00000248461	1	54032	2	314998	0.378075359	0.506678363	0.018507551	0.006349247	2.914920788
LncRNA	BLCA	ENSG00000248486	1	11717	3	336669	0.127893591	0.4743314	0.085346078	0.008910829	9.57779295
LncRNA	BLCA	ENSG00000248510	1	50882	37	2819591	0.493197487	0.578647899	0.019653316	0.013122471	1.497684096
LncRNA	BLCA	ENSG00000248555	1	21923	11	1066705	0.216611082	0.4743314	0.045614195	0.010312129	4.423353639
LncRNA	BLCA	ENSG00000248587	1	97355	2	737938	0.31048631	0.47837326	0.010271686	0.002710255	3.789933748
LncRNA	BLCA	ENSG00000248599	1	40907	6	546540	0.396646727	0.518547684	0.024445694	0.010978153	2.226758257
LncRNA	BLCA	ENSG00000248605	2	24232	4	188996	0.142074799	0.4743314	0.08253549	0.021164469	3.899719379
LncRNA	BLCA	ENSG00000248667	1	8903	1	147587	0.110547293	0.4743314	0.112321689	0.006775665	16.57722116
LncRNA	BLCA	ENSG00000248762	1	19760	1	125873	0.252957851	0.4743314	0.050607287	0.007944516	6.370091093
LncRNA	BLCA	ENSG00000248954	2	38134	4	419576	0.083059978	0.4743314	0.052446636	0.009533434	5.501337389
LncRNA	BLCA	ENSG00000249267	2	135889	5	524995	0.438687825	0.54660503	0.014717895	0.0095239	1.545364231
LncRNA	BLCA	ENSG00000249332	1	17261	1	125495	0.227206099	0.4743314	0.057934071	0.007968445	7.270436244
LncRNA	BLCA	ENSG00000249378	1	67241	25	2288975	0.528943605	0.600240193	0.014871879	0.010921919	1.361654348
LncRNA	BLCA	ENSG00000249413	1	15833	5	295759	0.268677554	0.4743314	0.063159224	0.016905656	3.73598181
LncRNA	BLCA	ENSG00000249460	1	10352	4	166316	0.26060048	0.4743314	0.096599691	0.024050602	4.016518547
LncRNA	BLCA	ENSG00000249464	1	163358	35	4724965	0.705834788	0.733804517	0.006121525	0.007407462	0.826399687
LncRNA	BLCA	ENSG00000249484	1	71588	31	4786037	0.378178875	0.506678363	0.013968822	0.006477175	2.156622483
LncRNA	BLCA	ENSG00000249500	2	45421	9	1381833	0.04602314	0.4743314	0.044032496	0.006513088	6.760617336
LncRNA	BLCA	ENSG00000249618	2	52015	13	1981883	0.055078852	0.4743314	0.038450447	0.006559418	5.861868248
LncRNA	BLCA	ENSG00000249631	1	42125	10	2303018	0.18076624	0.4743314	0.023738872	0.004342128	5.467105045
LncRNA	BLCA	ENSG00000249658	1	12284	1	62999	0.299718985	0.4743314	0.081406708	0.015873268	5.128541192
LncRNA	BLCA	ENSG00000249669	1	186185	3	357354	0.813160262	0.82507955	0.005371002	0.008395037	0.639783012
LncRNA	BLCA	ENSG00000249684	1	29840	2	376864	0.204356764	0.4743314	0.033512064	0.005306954	6.314745308
LncRNA	BLCA	ENSG00000249699	1	58841	3	587997	0.317161601	0.480758339	0.016994952	0.005102067	3.330993695
LncRNA	BLCA	ENSG00000249785	1	10982	1	125747	0.154188252	0.4743314	0.091058095	0.007952476	11.45028228
LncRNA	BLCA	ENSG00000249816	1	105797	18	1697580	0.682949691	0.716646612	0.009452064	0.010603329	0.891424142
LncRNA	BLCA	ENSG00000249831	1	56111	3	272724	0.526870903	0.599958966	0.017821817	0.011000132	1.620145782
LncRNA	BLCA	ENSG00000249842	1	16484	2	104368	0.355921422	0.493636256	0.060664887	0.019162962	3.165736472
LncRNA	BLCA	ENSG00000249859	1	115352	26	2700847	0.676713895	0.882092978	0.008669117	0.00962661	0.900536885
LncRNA	BLCA	ENSG00000249867	1	31751	15	3675909	0.128560026	0.4743314	0.031495071	0.004080623	7.718201002
LncRNA	BLCA	ENSG00000249917	1	56531	40	3743924	0.459062363	0.559678772	0.017689409	0.010683978	1.655695105
LncRNA	BLCA	ENSG00000249959	1	21335	2	170518	0.297891781	0.4743314	0.046871338	0.011728967	3.996203422
LncRNA	BLCA	ENSG00000250072	1	90572	2	651649	0.323229777	0.4852341	0.01104094	0.003069137	3.597408691
LncRNA	BLCA	ENSG00000250122	1	11822	1	42125	0.390262408	0.514024271	0.084588056	0.023738872	3.563271866
LncRNA	BLCA	ENSG00000250208	1	114743	1	167663	0.647527228	0.688412053	0.008715129	0.005964345	1.461204605
LncRNA	BLCA	ENSG00000250241	1	68753	8	859270	0.499807889	0.585301344	0.01454482	0.009310228	1.56224092
LncRNA	BLCA	ENSG00000250274	1	45821	3	272451	0.4630195	0.562731889	0.021824054	0.011011154	1.981995155
LncRNA	BLCA	ENSG00000250503	1	9113	1	146999	0.113342253	0.4743314	0.109733348	0.006802767	16.13069242
LncRNA	BLCA	ENSG00000250509	1	16925	5	209575	0.3724833	0.504004444	0.059084195	0.023857807	2.476514033
LncRNA	BLCA	ENSG00000250629	1	11864	4	230765	0.22172113	0.4743314	0.084288604	0.017333651	4.862714936
LncRNA	BLCA	ENSG00000250668	1	18584	2	125620	0.338936606	0.486570431	0.053809729	0.015921032	3.379789066
LncRNA	BLCA	ENSG00000250723	2	25345	24	1574976	0.063436818	0.4743314	0.078911028	0.015238327	5.178457289
LncRNA	BLCA	ENSG00000250754	1	53045	3	566997	0.300740755	0.4743314	0.018851918	0.005291033	3.562993685
LncRNA	BLCA	ENSG00000250822	1	48551	3	315627	0.435790151	0.546272161	0.020596898	0.00950489	2.166979053
LncRNA	BLCA	ENSG00000250888	1	11780	1	440558	0.051406791	0.4743314	0.084889643	0.002269849	37.39881155
LncRNA	BLCA	ENSG00000251048	1	11213	1	62999	0.279360608	0.4743314	0.089182199	0.015873268	5.618389369
LncRNA	BLCA	ENSG00000251127	2	57748	2	251998	0.160332896	0.4743314	0.034633234	0.007936571	4.363752857
LncRNA	BLCA	ENSG00000251136	2	89815	5	817357	0.147232868	0.4743314	0.022267995	0.006117278	3.640180371
LncRNA	BLCA	ENSG00000251138	1	49181	8	967924	0.359854876	0.495994663	0.020333055	0.008265112	2.460106545
LncRNA	BLCA	ENSG00000251141	2	46429	3	904803	0.021581562	0.4743314	0.043076525	0.003315639	12.99192315
LncRNA	BLCA	ENSG00000251152	1	84398	3	356997	0.572095126	0.635321325	0.011848622	0.008403432	1.40997417
LncRNA	BLCA	ENSG00000251199	1	27866	1	336671	0.147041132	0.4743314	0.035886026	0.002970259	12.08178425
LncRNA	BLCA	ENSG00000251216	1	41852	6	765066	0.311211524	0.47837326	0.023893721	0.007842461	3.046712224
LncRNA	BLCA	ENSG00000251266	1	15728	4	440114	0.16101559	0.4743314	0.063580875	0.009088554	6.995708291
LncRNA	BLCA	ENSG00000251329	1	17828	2	125242	0.329184707	0.48568538	0.056091541	0.015969084	3.512508414
LncRNA	BLCA	ENSG00000251396	1	92987	5	733525	0.511354908	0.591324625	0.010754191	0.0068164	1.577693656
LncRNA	BLCA	ENSG00000251432	1	68942	12	2580405	0.290198263	0.4743314	0.014504946	0.004650433	3.119052972
LncRNA	BLCA	ENSG00000251471	1	11318	2	231922	0.133196618	0.4743314	0.088354833	0.008623589	10.24571479
LncRNA	BLCA	ENSG00000251542	1	15770	2	188809	0.213888065	0.4743314	0.063411541	0.010592715	5.986334813
LncRNA	BLCA	ENSG00000251562	5	182863	3	146703	0.488318477	0.882092978	0.027342874	0.02044948	1.33709389
LncRNA	BLCA	ENSG00000251567	1	28517	8	587992	0.34703976	0.491000751	0.035066802	0.013605627	2.577374899
LncRNA	BLCA	ENSG00000251676	1	25157	3	443202	0.198153847	0.4743314	0.039750368	0.006768923	5.87248082
LncRNA	BLCA	ENSG00000253130	1	22574	1	252503	0.157394315	0.4743314	0.044298751	0.003960349	11.18556747
LncRNA	BLCA	ENSG00000253177	1	21272	2	403387	0.142874266	0.4743314	0.047010154	0.004958018	9.481642535
LncRNA	BLCA	ENSG00000253282	1	15350	2	167830	0.230915659	0.4743314	0.06514658	0.011916821	5.466775244
LncRNA	BLCA	ENSG00000253301	1	88577	10	1007990	0.604059751	0.656770026	0.011289612	0.009920733	1.137981643
LncRNA	BLCA	ENSG00000253311	2	117745	14	1467046	0.335838169	0.48568538	0.016985859	0.009542986	1.779931207
LncRNA	BLCA	ENSG00000253331	1	14153	5	959233	0.08412966	0.4743314	0.070656398	0.005212498	13.55518971
LncRNA	BLCA	ENSG00000253364	1	19529	2	146557	0.312900588	0.478960851	0.051205899	0.013646568	3.752291464
LncRNA	BLCA	ENSG00000253490	4	116357	5	964063	0.010843095	0.4743314	0.034376961	0.005186383	6.628311146
LncRNA	BLCA	ENSG00000253503	2	15034	12	820626	0.02551287	0.4743314	0.133031795	0.014622983	9.09744579
LncRNA	BLCA	ENSG00000253510	1	64238	2	168166	0.621137479	0.672988955	0.01556711	0.01189301	1.308929294
LncRNA	BLCA	ENSG00000253561	1	11885	1	440999	0.051797212	0.4743314	0.084139672	0.002267579	37.10551115
LncRNA	BLCA	ENSG00000253608	1	49811	6	1579719	0.19532188	0.4743314	0.020075887	0.003798144	5.285709984
LncRNA	BLCA	ENSG00000253634	1	12326	2	379132	0.091519314	0.4743314	0.08112932	0.005275208	15.3793607
LncRNA	BLCA	ENSG00000253640	1	63293	3	189942	0.683491281	0.716646612	0.015799535	0.015794295	1.00033179
LncRNA	BLCA	ENSG00000253734	1	77951	7	252497	0.883798055	0.890948525	0.012828572	0.027723102	0.462739413
LncRNA	BLCA	ENSG00000253855	1	11738	2	231460	0.137919985	0.4743314	0.085193389	0.008640802	9.859430908
LncRNA	BLCA	ENSG00000253871	1	39164	2	272725	0.331388137	0.48568538	0.025533653	0.007333394	3.481832806
LncRNA	BLCA	ENSG00000253888	1	12284	2	419578	0.082928785	0.4743314	0.081406708	0.004766694	17.07823185
LncRNA	BLCA	ENSG00000253894	2	79693	3	314367	0.267304507	0.4743314	0.025096307	0.009542986	2.629816922
LncRNA	BLCA	ENSG00000253956	1	16232	1	126377	0.214688743	0.4743314	0.061606703	0.007912832	7.785670281
LncRNA	BLCA	ENSG00000254055	1	12263	3	230997	0.186903708	0.4743314	0.081546114	0.012987182	6.278969257
LncRNA	BLCA	ENSG00000254081	1	55313	4	736466	0.303785278	0.4743314	0.018078933	0.005431344	3.328629798
LncRNA	BLCA	ENSG00000254101	1	56825	42	4410903	0.4232966	0.538075641	0.017597888	0.00952186	1.848156621
LncRNA	BLCA	ENSG00000254113	1	11276	2	146410	0.199553748	0.4743314	0.08868393	0.013660269	6.49210713
LncRNA	BLCA	ENSG00000254119	1	66254	14	1857226	0.40890763	0.531260253	0.015093428	0.007538124	2.002279108
LncRNA	BLCA	ENSG00000254194	1	10730	6	529194	0.13108837	0.4743314	0.093196645	0.011337997	8.219850885
LncRNA	BLCA	ENSG00000254235	1	106259	13	2288987	0.470209617	0.563347292	0.009410968	0.005679368	1.657044797
LncRNA	BLCA	ENSG00000254260	1	11927	1	252755	0.088092855	0.4743314	0.083843381	0.0039564	21.19183365
LncRNA	BLCA	ENSG00000254275	3	95694	7	736463	0.098311727	0.4743314	0.031349928	0.00950489	3.298294564
LncRNA	BLCA	ENSG00000254319	1	35153	7	737933	0.310852413	0.47837326	0.028447074	0.009485956	2.998862117
LncRNA	BLCA	ENSG00000254337	1	10814	1	63314	0.270485485	0.4743314	0.092472721	0.015794295	5.854817829
LncRNA	BLCA	ENSG00000254361	1	11360	5	504499	0.125065579	0.4743314	0.088028169	0.009910822	8.882024648
LncRNA	BLCA	ENSG00000254443	1	51848	1	230768	0.333258732	0.48568538	0.019287147	0.004333356	4.450856349
LncRNA	BLCA	ENSG00000254516	1	7895	2	274090	0.081664404	0.4743314	0.126662445	0.007296873	17.35845472
LncRNA	BLCA	ENSG00000254573	1	10793	2	190321	0.152513373	0.4743314	0.092652645	0.010508562	8.816872047
LncRNA	BLCA	ENSG00000254594	1	12683	3	211047	0.208193355	0.4743314	0.078845699	0.014214843	5.546716077
LncRNA	BLCA	ENSG00000254605	1	14258	2	83746	0.376037413	0.505985547	0.070136064	0.023881738	2.936807406
LncRNA	BLCA	ENSG00000254753	1	12368	2	251746	0.134009304	0.4743314	0.080853816	0.007944516	10.17731242
LncRNA	BLCA	ENSG00000254919	1	19025	2	125998	0.344188628	0.490381404	0.052562418	0.015873268	3.311379763
LncRNA	BLCA	ENSG00000254968	1	33242	11	2553694	0.143755264	0.4743314	0.030082426	0.004307486	6.98375549
LncRNA	BLCA	ENSG00000255039	1	15413	1	315314	0.091035042	0.4743314	0.064880296	0.003171442	20.45766561
LncRNA	BLCA	ENSG00000255090	1	43385	18	2106282	0.321170828	0.484478029	0.023049441	0.008545864	2.697145711
LncRNA	BLCA	ENSG00000255121	1	31625	1	168671	0.290853636	0.4743314	0.031620553	0.005928701	5.333470356
LncRNA	BLCA	ENSG00000255171	1	27509	10	862712	0.291977289	0.4743314	0.036351739	0.011591354	3.136108183
LncRNA	BLCA	ENSG00000255227	2	11821	2	231922	0.013215345	0.4743314	0.169190424	0.008623589	19.61949074
LncRNA	BLCA	ENSG00000255279	1	24359	2	440998	0.148958082	0.4743314	0.041052588	0.004535168	9.052054682
LncRNA	BLCA	ENSG00000255332	1	32381	3	252501	0.382849339	0.509573156	0.030882308	0.011881141	2.599271178
LncRNA	BLCA	ENSG00000255367	1	28916	7	462455	0.384429051	0.509573156	0.03458293	0.015136608	2.284721262
LncRNA	BLCA	ENSG00000255406	1	10835	3	189753	0.199181553	0.4743314	0.092293493	0.015810027	5.837655745
LncRNA	BLCA	ENSG00000255433	1	60920	5	756751	0.371586062	0.504004444	0.01641497	0.006607193	2.484409061
LncRNA	BLCA	ENSG00000255440	1	13418	3	209997	0.219447167	0.4743314	0.074526755	0.014285918	5.216798331
LncRNA	BLCA	ENSG00000255502	1	23099	9	695070	0.278862648	0.4743314	0.043291917	0.012948336	3.343434781
LncRNA	BLCA	ENSG00000255605	1	10625	1	106154	0.1736903	0.4743314	0.094117647	0.009420276	9.990964706
LncRNA	BLCA	ENSG00000255689	1	7895	1	358070	0.042680861	0.4743314	0.126662445	0.00279275	45.35402153
LncRNA	BLCA	ENSG00000255717	1	79631	4	210206	0.799344654	0.816379868	0.012557923	0.019028953	0.659937713
LncRNA	BLCA	ENSG00000255864	1	35552	15	1828812	0.265125585	0.4743314	0.028127813	0.008202046	3.429365437
LncRNA	BLCA	ENSG00000255944	1	8798	2	441880	0.05742937	0.4743314	0.113662196	0.004526116	25.11252557
LncRNA	BLCA	ENSG00000255983	1	29504	2	232153	0.301566287	0.4743314	0.033893709	0.008615008	3.934263151
LncRNA	BLCA	ENSG00000256084	1	13439	1	126755	0.182531519	0.4743314	0.074410298	0.007889235	9.431877372
LncRNA	BLCA	ENSG00000256115	1	29252	2	273817	0.262509863	0.4743314	0.034185697	0.007304148	4.680312457
LncRNA	BLCA	ENSG00000256128	1	38912	2	293410	0.311748866	0.47837326	0.025699013	0.0068164	3.770173725
LncRNA	BLCA	ENSG00000256389	1	9659	2	336334	0.0814342	0.4743314	0.103530386	0.00594647	17.41039445
LncRNA	BLCA	ENSG00000256484	1	11171	3	231690	0.171681187	0.4743314	0.089517501	0.012948336	6.913436577
LncRNA	BLCA	ENSG00000256658	1	3149	1	63062	0.09285887	0.4743314	0.317561131	0.01585741	20.02604001
LncRNA	BLCA	ENSG00000256732	1	25031	8	734257	0.260440139	0.4743314	0.039950461	0.010895368	3.666738245
LncRNA	BLCA	ENSG00000256750	1	9659	1	105524	0.160684248	0.4743314	0.103530386	0.009476517	10.92494047
LncRNA	BLCA	ENSG00000256888	1	15791	1	251747	0.114563229	0.4743314	0.063327212	0.003972242	15.94243556
LncRNA	BLCA	ENSG00000257060	1	60290	24	3233976	0.369837611	0.504004444	0.016586499	0.007421205	2.235014099
LncRNA	BLCA	ENSG00000257061	1	16274	3	146556	0.343741496	0.490381404	0.061447708	0.020469991	3.001843431
LncRNA	BLCA	ENSG00000257151	2	96976	4	274088	0.49277377	0.578647899	0.020623659	0.014593853	1.413174394
LncRNA	BLCA	ENSG00000257329	1	7517	1	126125	0.109331215	0.4743314	0.133031795	0.007928642	16.77863509
LncRNA	BLCA	ENSG00000257522	1	27950	7	759773	0.250999564	0.4743314	0.035778175	0.009213278	3.88332737
LncRNA	BLCA	ENSG00000257613	1	13208	1	251243	0.097395639	0.4743314	0.07571169	0.00398021	19.0220321
LncRNA	BLCA	ENSG00000257771	1	98720	1	377621	0.371542216	0.504004444	0.01012966	0.002648158	3.825172204
LncRNA	BLCA	ENSG00000257859	2	54304	10	650990	0.234933399	0.4743314	0.036829699	0.015361219	2.397576606
LncRNA	BLCA	ENSG00000257925	1	13922	8	572662	0.194412482	0.4743314	0.07182876	0.013969846	5.141700187
LncRNA	BLCA	ENSG00000257931	1	107708	2	839998	0.303672272	0.4743314	0.009284361	0.002380958	3.899422513
LncRNA	BLCA	ENSG00000257986	1	11108	24	1443180	0.174434876	0.4743314	0.090025207	0.016629942	5.413440763
LncRNA	BLCA	ENSG00000257999	1	13460	1	104894	0.214520342	0.4743314	0.074294205	0.009533434	7.793016345
LncRNA	BLCA	ENSG00000258119	1	15182	3	272724	0.194825402	0.4743314	0.065867475	0.011000132	5.987880385
LncRNA	BLCA	ENSG00000258144	1	11465	1	146705	0.139716908	0.4743314	0.08722198	0.0068164	12.79590057
LncRNA	BLCA	ENSG00000258171	1	26648	2	209368	0.30191891	0.4743314	0.037526268	0.009552558	3.92839988
LncRNA	BLCA	ENSG00000258280	1	11339	4	146849	0.310577947	0.47837326	0.088191199	0.027238864	3.237697328
LncRNA	BLCA	ENSG00000258548	2	76732	2	314683	0.174743226	0.4743314	0.026064745	0.006355602	4.101066048
LncRNA	BLCA	ENSG00000258582	1	12116	1	147587	0.145976467	0.4743314	0.08253549	0.006775665	12.1811654
LncRNA	BLCA	ENSG00000258654	3	33114	6	272721	0.064657264	0.4743314	0.090596122	0.022000506	4.117910853
LncRNA	BLCA	ENSG00000258701	1	52877	1	232616	0.336122588	0.48568538	0.018911814	0.00429893	4.399190574
LncRNA	BLCA	ENSG00000258703	1	16946	1	272726	0.113579162	0.4743314	0.059010976	0.003666684	16.09382745
LncRNA	BLCA	ENSG00000258735	2	43174	2	336334	0.066375183	0.4743314	0.046324177	0.00594647	7.790197804
LncRNA	BLCA	ENSG00000258742	1	43511	1	230768	0.29211003	0.4743314	0.022982694	0.004333356	5.303670336
LncRNA	BLCA	ENSG00000258867	1	44519	14	1215550	0.416989763	0.532345538	0.022462319	0.01151742	1.950290887
LncRNA	BLCA	ENSG00000258888	2	14320	2	229843	0.019059006	0.4743314	0.139664804	0.008701592	16.05048883
LncRNA	BLCA	ENSG00000258943	1	18479	1	188243	0.170790883	0.4743314	0.054115482	0.005312283	10.18686076
LncRNA	BLCA	ENSG00000258946	2	66106	4	630626	0.104333381	0.4743314	0.03025444	0.006342904	4.769809094
LncRNA	BLCA	ENSG00000258954	1	9050	1	83915	0.185221151	0.4743314	0.110497238	0.011916821	9.272375691
LncRNA	BLCA	ENSG00000259026	1	26753	2	355927	0.195408852	0.4743314	0.037378986	0.00561913	6.652095092
LncRNA	BLCA	ENSG00000259042	1	9554	1	188810	0.094008425	0.4743314	0.104668202	0.00529633	19.76240318
LncRNA	BLCA	ENSG00000259072	1	21923	3	441438	0.176240051	0.4743314	0.045614195	0.006795971	6.711946358
LncRNA	BLCA	ENSG00000259134	1	56321	3	524472	0.33502816	0.48568538	0.017755367	0.005720038	3.104064203
LncRNA	BLCA	ENSG00000259237	1	12620	1	105209	0.202738193	0.4743314	0.079239303	0.00950489	8.336687797
LncRNA	BLCA	ENSG00000259362	1	80093	1	314684	0.364602709	0.501429332	0.012485486	0.003177791	3.928982558
LncRNA	BLCA	ENSG00000259450	2	41179	3	230535	0.167656303	0.4743314	0.048568445	0.013013208	3.732242162
LncRNA	BLCA	ENSG00000259530	1	19424	1	167495	0.197035163	0.4743314	0.051482702	0.005970327	8.62309514
LncRNA	BLCA	ENSG00000259582	2	29419	5	188617	0.24161403	0.4743314	0.067983276	0.026508745	2.564560318
LncRNA	BLCA	ENSG00000259594	3	22824	8	1220428	0.000913947	0.393545885	0.131440589	0.006555077	20.05172187
LncRNA	BLCA	ENSG00000259702	1	11990	3	360210	0.122762167	0.4743314	0.083402836	0.008328475	10.01417848
LncRNA	BLCA	ENSG00000259717	2	12262	2	84082	0.081481086	0.4743314	0.163105529	0.023786304	6.857119556
LncRNA	BLCA	ENSG00000259724	1	68606	15	2228211	0.384429186	0.509573156	0.014575985	0.006731858	2.165224616
LncRNA	BLCA	ENSG00000259725	1	16337	2	84166	0.412685842	0.531260253	0.061210749	0.023762564	2.575931934
LncRNA	BLCA	ENSG00000259776	1	63230	1	169175	0.470116084	0.563347292	0.015815278	0.005911039	2.675549581
LncRNA	BLCA	ENSG00000259821	1	15623	3	523947	0.11088465	0.4743314	0.064008193	0.00572577	11.17896691
LncRNA	BLCA	ENSG00000259831	1	71588	1	146852	0.5480458	0.615117993	0.013968822	0.006809577	2.051349388
LncRNA	BLCA	ENSG00000259834	3	73098	1	294881	0.026682873	0.4743314	0.041040795	0.003391198	12.10215054
LncRNA	BLCA	ENSG00000259837	2	18079	4	167324	0.109399226	0.4743314	0.110625588	0.023905716	4.627578959
LncRNA	BLCA	ENSG00000259849	1	57035	1	42167	0.819324764	0.829982647	0.017533094	0.023715228	0.739317963
LncRNA	BLCA	ENSG00000259905	1	101492	13	2517467	0.424969863	0.538122407	0.009852993	0.005163921	1.908045045
LncRNA	BLCA	ENSG00000259906	1	25157	2	316888	0.204816538	0.4743314	0.039750368	0.006311378	6.298207258
LncRNA	BLCA	ENSG00000260003	1	12599	1	125747	0.173844617	0.4743314	0.079371379	0.007952476	9.980712755
LncRNA	BLCA	ENSG00000260093	1	79169	1	209369	0.473476022	0.56400681	0.012631207	0.004776256	2.644583107
LncRNA	BLCA	ENSG00000260102	1	59408	3	209997	0.630829475	0.677597867	0.01683275	0.014285918	1.178275653
LncRNA	BLCA	ENSG00000260158	1	12620	1	168167	0.134739303	0.4743314	0.079239303	0.00594647	13.32543582
LncRNA	BLCA	ENSG00000260172	1	16211	1	167999	0.168261585	0.4743314	0.061686509	0.005952416	10.36327185
LncRNA	BLCA	ENSG00000260201	1	16841	1	187298	0.158189918	0.4743314	0.059378897	0.005339085	11.1215486
LncRNA	BLCA	ENSG00000260202	1	24905	1	230537	0.18548989	0.4743314	0.04015258	0.004337699	9.25665529
LncRNA	BLCA	ENSG00000260236	1	40130	1	105314	0.475700482	0.564497905	0.024919013	0.009495414	2.624320957
LncRNA	BLCA	ENSG00000260261	2	73666	2	168670	0.3553319	0.493636256	0.027149567	0.011857473	2.28965873
LncRNA	BLCA	ENSG00000260303	1	87338	2	272452	0.56576825	0.630543148	0.01144977	0.007340743	1.559756349
LncRNA	BLCA	ENSG00000260343	1	144836	4	251492	0.897117672	0.901458564	0.006904361	0.015905078	0.434097876
LncRNA	BLCA	ENSG00000260352	2	9721	1	188621	0.006970227	0.4743314	0.20574015	0.005301637	38.80691287
LncRNA	BLCA	ENSG00000260364	1	16400	17	1278421	0.205023574	0.4743314	0.06097561	0.013297654	4.585441176
LncRNA	BLCA	ENSG00000260402	2	52162	2	146851	0.282298459	0.4743314	0.038342088	0.013619247	2.815286991
LncRNA	BLCA	ENSG00000260423	1	92147	4	650345	0.484463634	0.572715074	0.010852225	0.006150582	1.764422607
LncRNA	BLCA	ENSG00000260475	2	18142	1	41957	0.218354423	0.4743314	0.110241429	0.023833925	4.625399625
LncRNA	BLCA	ENSG00000260505	1	61151	3	209787	0.640555532	0.683332357	0.016352962	0.014300219	1.143546303
LncRNA	BLCA	ENSG00000260568	1	11297	1	83915	0.223225057	0.4743314	0.088519076	0.011916821	7.428078251
LncRNA	BLCA	ENSG00000260604	1	148469	4	271904	0.886786486	0.892516932	0.006735413	0.014711074	0.457846419
LncRNA	BLCA	ENSG00000260611	1	27698	2	292822	0.237490391	0.4743314	0.03610369	0.006830088	5.285977327
LncRNA	BLCA	ENSG00000260614	1	13733	2	209998	0.173074083	0.4743314	0.072817301	0.0095239	7.645743829
LncRNA	BLCA	ENSG00000260641	1	118586	1	209159	0.592732071	0.647845755	0.008432699	0.004781052	1.763774813
LncRNA	BLCA	ENSG00000260645	1	44582	1	146852	0.411534652	0.531260253	0.022430577	0.006809577	3.293975147
LncRNA	BLCA	ENSG00000260676	1	65204	8	864436	0.480289946	0.568860525	0.015336482	0.009254589	1.65717594
LncRNA	BLCA	ENSG00000260738	1	63230	3	189186	0.684437776	0.716646612	0.015815278	0.01585741	0.997343033
LncRNA	BLCA	ENSG00000260742	1	80072	1	125243	0.627896108	0.676458589	0.01248876	0.007984478	1.564129783
LncRNA	BLCA	ENSG00000260760	1	17828	2	147145	0.290427207	0.4743314	0.056091541	0.013592035	4.126794929
LncRNA	BLCA	ENSG00000260763	1	69299	4	189752	0.789137514	0.808080947	0.014430223	0.021080147	0.684540902
LncRNA	BLCA	ENSG00000260823	1	9323	1	148175	0.114885181	0.4743314	0.107261611	0.006748777	15.89348922
LncRNA	BLCA	ENSG00000260910	2	48949	3	189186	0.274126463	0.4743314	0.040858853	0.01585741	2.576640994
LncRNA	BLCA	ENSG00000260913	1	67724	4	272723	0.670118392	0.706402299	0.014765814	0.014666896	1.006744286
LncRNA	BLCA	ENSG00000261008	1	74381	9	1141929	0.467956425	0.563098735	0.013444294	0.007881401	1.705825412
LncRNA	BLCA	ENSG00000261033	1	24863	2	146998	0.374249807	0.504670194	0.040220408	0.013605627	2.956159755
LncRNA	BLCA	ENSG00000261037	2	68353	4	231689	0.412728672	0.531260253	0.029259872	0.017264523	1.694797595
LncRNA	BLCA	ENSG00000261055	2	39667	4	209996	0.244548404	0.4743314	0.050419744	0.019047982	2.64698616
LncRNA	BLCA	ENSG00000261070	1	20789	1	540539	0.072699219	0.4743314	0.048102362	0.001850005	26.00120256
LncRNA	BLCA	ENSG00000261097	1	29399	1	189377	0.250701607	0.4743314	0.034014762	0.005280472	6.44161366
LncRNA	BLCA	ENSG00000261098	1	86939	2	252754	0.588060915	0.644686593	0.011502318	0.007912832	1.453628406
LncRNA	BLCA	ENSG00000261122	2	45232	6	356280	0.225254572	0.4743314	0.044216484	0.016840687	2.625574814
LncRNA	BLCA	ENSG00000261206	1	57497	2	188620	0.549871232	0.615117993	0.017392212	0.010603329	1.640259492
LncRNA	BLCA	ENSG00000261231	1	63398	11	1208959	0.458460812	0.559678772	0.015773368	0.009098737	1.733577773
LncRNA	BLCA	ENSG00000261327	1	32045	2	251242	0.302416494	0.4743314	0.031206116	0.007960452	3.920143548
LncRNA	BLCA	ENSG00000261402	1	80723	1	188810	0.509289439	0.591324625	0.012388043	0.00529633	2.33898641
LncRNA	BLCA	ENSG00000261404	1	37148	13	1199381	0.347562329	0.491000751	0.02691935	0.010838924	2.483581267
LncRNA	BLCA	ENSG00000261436	1	22133	12	985014	0.250894026	0.4743314	0.045181403	0.012182568	3.708692902
LncRNA	BLCA	ENSG00000261441	1	23288	2	63061	0.610502163	0.662618201	0.04294057	0.031715323	1.35393765
LncRNA	BLCA	ENSG00000261446	1	81101	5	440554	0.637179057	0.680896317	0.012330304	0.011349347	1.086432966
LncRNA	BLCA	ENSG00000261455	1	37043	1	42083	0.717140917	0.743392331	0.026995654	0.023762564	1.136058095
LncRNA	BLCA	ENSG00000261462	2	36622	1	230999	0.051051852	0.4743314	0.054611982	0.004329023	12.6153132
LncRNA	BLCA	ENSG00000261475	2	11926	4	211046	0.037147338	0.4743314	0.167700822	0.018953214	8.848146906
LncRNA	BLCA	ENSG00000261482	1	10478	1	62873	0.265291098	0.4743314	0.095438061	0.015905078	6.00047719
LncRNA	BLCA	ENSG00000261502	2	80323	3	672669	0.091398963	0.4743314	0.024899468	0.004459846	5.583033502
LncRNA	BLCA	ENSG00000261517	3	66420	7	400190	0.160328061	0.4743314	0.045167118	0.017491691	2.582204155
LncRNA	BLCA	ENSG00000261541	1	87086	1	188810	0.531663021	0.602229204	0.011482902	0.00529633	2.168086719
LncRNA	BLCA	ENSG00000261584	1	36203	3	231690	0.44052308	0.547796165	0.02762202	0.012948336	2.133248626
LncRNA	BLCA	ENSG00000261615	2	44497	3	274089	0.146079199	0.4743314	0.04494685	0.01094535	4.106479088
LncRNA	BLCA	ENSG00000261618	1	62873	1	188432	0.437779755	0.54660503	0.015905078	0.005306954	2.99702575
LncRNA	BLCA	ENSG00000261622	1	12410	5	209365	0.292140247	0.4743314	0.080580177	0.023881738	3.374133763
LncRNA	BLCA	ENSG00000261623	3	77130	1	274091	0.035384934	0.4743314	0.038895371	0.003648423	10.66087126
LncRNA	BLCA	ENSG00000261634	1	38261	1	273545	0.230358582	0.4743314	0.026136275	0.003655706	7.149447218
LncRNA	BLCA	ENSG00000261650	1	12116	4	251744	0.209454156	0.4743314	0.08253549	0.015889157	5.194453615
LncRNA	BLCA	ENSG00000261742	1	43868	21	2407734	0.327817653	0.48568538	0.02279566	0.008721894	2.613613568
LncRNA	BLCA	ENSG00000261751	1	43784	1	209999	0.31528626	0.480098039	0.022839393	0.004761927	4.796249772
LncRNA	BLCA	ENSG00000261780	2	47773	1	189566	0.105236246	0.4743314	0.041864652	0.005275208	7.936114542
LncRNA	BLCA	ENSG00000261781	2	51889	1	335663	0.048977967	0.4743314	0.038543815	0.002979179	12.93773247
LncRNA	BLCA	ENSG00000261786	1	106406	4	293114	0.787437701	0.808080947	0.009397966	0.013646568	0.688668872
LncRNA	BLCA	ENSG00000261807	2	138262	24	2740896	0.357007515	0.493636256	0.014465291	0.008756261	1.65199404
LncRNA	BLCA	ENSG00000261824	1	167117	10	1051040	0.802724726	0.818490187	0.005983832	0.009514386	0.628924646
LncRNA	BLCA	ENSG00000262714	1	44981	2	251494	0.389595304	0.514024271	0.022231609	0.007952476	2.795558125
LncRNA	BLCA	ENSG00000262786	1	39584	2	146263	0.512544619	0.591324625	0.025262732	0.013673998	1.847501516
LncRNA	BLCA	ENSG00000263004	1	17954	1	105419	0.269875479	0.4743314	0.055697895	0.009485956	5.871616353
LncRNA	BLCA	ENSG00000263146	2	36370	4	167660	0.29134346	0.4743314	0.054990377	0.023857807	2.304921639
LncRNA	BLCA	ENSG00000263547	1	61655	5	462919	0.527732766	0.599958966	0.016219285	0.010801026	1.501643014
LncRNA	BLCA	ENSG00000263635	1	9806	1	189755	0.09586142	0.4743314	0.101978381	0.005269953	19.35090761
LncRNA	BLCA	ENSG00000263745	1	39752	21	3111087	0.243706522	0.4743314	0.025155967	0.006750052	3.726781042
LncRNA	BLCA	ENSG00000264334	2	16546	1	188621	0.018461637	0.4743314	0.120875136	0.005301637	22.79958902
LncRNA	BLCA	ENSG00000264920	1	90005	1	208739	0.511788296	0.591324625	0.011110494	0.004790672	2.319193378
LncRNA	BLCA	ENSG00000265443	1	9659	3	105417	0.295791106	0.4743314	0.103530386	0.028458408	3.63795424
LncRNA	BLCA	ENSG00000265484	1	11906	3	294585	0.146563391	0.4743314	0.083991265	0.010183818	8.247522258
LncRNA	BLCA	ENSG00000265514	1	17114	7	375347	0.300012748	0.4743314	0.058431693	0.01864941	3.133165829
LncRNA	BLCA	ENSG00000265728	1	17954	1	296057	0.11108372	0.4743314	0.055697895	0.003377728	16.48975159
LncRNA	BLCA	ENSG00000265843	1	43973	7	336329	0.625819223	0.675711223	0.022741228	0.020812954	1.092647761
LncRNA	BLCA	ENSG00000266313	1	9533	2	293704	0.09137879	0.4743314	0.104898773	0.006809577	15.40459457
LncRNA	BLCA	ENSG00000266505	1	37379	1	168335	0.330391928	0.48568538	0.02675299	0.005940535	4.503464512
LncRNA	BLCA	ENSG00000266602	1	17345	4	1259996	0.066076027	0.4743314	0.057653502	0.003174613	18.16079562
LncRNA	BLCA	ENSG00000266604	2	18058	2	188620	0.040641126	0.4743314	0.110754236	0.010603329	10.44523203
LncRNA	BLCA	ENSG00000266830	1	32612	3	230997	0.410365307	0.531260253	0.030663559	0.012987182	2.361063412
LncRNA	BLCA	ENSG00000266835	1	22070	1	293705	0.134898452	0.629526111	0.045310376	0.003404777	13.30788401
LncRNA	BLCA	ENSG00000266885	1	76523	1	104999	0.665412242	0.702630215	0.013067966	0.0095239	1.372123414
LncRNA	BLCA	ENSG00000266924	1	13355	1	251747	0.098216027	0.4743314	0.074878323	0.003972242	18.85039311
LncRNA	BLCA	ENSG00000266979	2	42523	1	271634	0.050003066	0.4743314	0.04703337	0.003681424	12.77586247
LncRNA	BLCA	ENSG00000267013	2	66568	3	294585	0.23096056	0.4743314	0.030044466	0.010183818	2.95021632
LncRNA	BLCA	ENSG00000267065	1	47669	2	314998	0.344762528	0.490381404	0.020977994	0.006349247	3.30401309
LncRNA	BLCA	ENSG00000267107	2	81562	8	776215	0.244920736	0.4743314	0.024521223	0.010306423	2.37921765
LncRNA	BLCA	ENSG00000267172	2	54451	3	167493	0.357351447	0.493636256	0.036730271	0.017911196	2.050687774
LncRNA	BLCA	ENSG00000267238	1	11675	3	167997	0.235665454	0.4743314	0.085653105	0.017857462	4.796488223
LncRNA	BLCA	ENSG00000267239	1	43805	3	419577	0.327813992	0.48568538	0.022828444	0.007150058	3.192763383
LncRNA	BLCA	ENSG00000267284	1	25850	5	292819	0.398057775	0.518807519	0.03868472	0.017075395	2.265524178
LncRNA	BLCA	ENSG00000267287	1	129317	4	293114	0.839158036	0.847318406	0.007732935	0.013646568	0.566657903
LncRNA	BLCA	ENSG00000267313	3	74106	12	1432272	0.034731094	0.4743314	0.040482552	0.008378297	4.831835479
LncRNA	BLCA	ENSG00000267506	2	106657	2	273271	0.314494356	0.480098039	0.018751699	0.007318742	2.56214782
LncRNA	BLCA	ENSG00000267586	3	206028	68	5576062	0.466275901	0.562964896	0.014561128	0.012194986	1.194025741
LncRNA	BLCA	ENSG00000267642	1	52331	2	188998	0.519667923	0.597330472	0.019109132	0.010582123	1.805793889
LncRNA	BLCA	ENSG00000267761	1	29189	9	1784991	0.149730927	0.4743314	0.034259481	0.005042042	6.794762867
LncRNA	BLCA	ENSG00000268296	1	8042	1	230306	0.066342872	0.4743314	0.124347177	0.004342049	28.63790102
LncRNA	BLCA	ENSG00000268333	1	24212	2	167998	0.332296856	0.48568538	0.041301834	0.011904904	3.469312737
LncRNA	BLCA	ENSG00000268352	1	10856	1	210839	0.095538682	0.4743314	0.092114959	0.004742956	19.42142594
LncRNA	BLCA	ENSG00000268505	5	84814	1	230768	0.006527981	0.4743314	0.058952531	0.004333356	13.60435777
LncRNA	BLCA	ENSG00000269873	1	7076	2	42334	0.371045908	0.504004444	0.141322781	0.04724335	2.99137931
LncRNA	BLCA	ENSG00000269927	1	44708	1	251999	0.278657052	0.4743314	0.022367362	0.00396827	5.636552742
LncRNA	BLCA	ENSG00000269929	1	30134	2	272998	0.269563331	0.4743314	0.033185107	0.007326061	4.529733855
LncRNA	BLCA	ENSG00000269986	1	9764	3	104997	0.299306394	0.4743314	0.102417042	0.028572245	3.58449406
LncRNA	BLCA	ENSG00000270139	1	9806	2	105208	0.234591792	0.4743314	0.101978381	0.019009961	5.364470732
LncRNA	BLCA	ENSG00000270457	1	7097	1	63377	0.19126764	0.4743314	0.140904608	0.015778595	8.930111315
LncRNA	BLCA	ENSG00000270460	1	6656	1	145970	0.085318192	0.4743314	0.150240385	0.006850723	21.93058894
LncRNA	BLCA	ENSG00000270547	1	54095	1	294881	0.28599339	0.4743314	0.018485997	0.003391198	5.451169239
LncRNA	BLCA	ENSG00000270562	1	51806	3	209367	0.587031106	0.644686593	0.019302783	0.014328906	1.347121955
LncRNA	BLCA	ENSG00000270641	2	777565	3	231690	0.988663909	0.988663909	0.002572132	0.012948336	0.198645772
LncRNA	BLCA	ENSG00000270937	1	15371	1	167999	0.160623886	0.4743314	0.065057576	0.005952416	10.9296077
LncRNA	BLCA	ENSG00000271167	2	64699	1	125999	0.267214781	0.4743314	0.030912379	0.007936571	3.894928824
LncRNA	BLCA	ENSG00000271382	1	58232	7	293405	0.765049328	0.786511108	0.017172689	0.023857807	0.719793241
LncRNA	BLCA	ENSG00000271390	1	10478	1	125747	0.147918048	0.4743314	0.095438061	0.007952476	12.00104982
LncRNA	BLCA	ENSG00000271417	1	21083	1	147587	0.234367867	0.4743314	0.04743158	0.006775665	7.000284589
LncRNA	BLCA	ENSG00000271646	1	52562	2	189187	0.52073213	0.597451412	0.019025151	0.010571551	1.799655645
LncRNA	BLCA	ENSG00000271653	1	25409	1	167663	0.245888552	0.4743314	0.039356134	0.005964345	6.598567437
LncRNA	BLCA	ENSG00000271724	1	10751	2	232615	0.126760867	0.4743314	0.093014603	0.008597898	10.81829597
LncRNA	BLCA	ENSG00000271742	1	5375	1	84503	0.11603077	0.4743314	0.186046512	0.011833899	15.72148837
LncRNA	BLCA	ENSG00000271766	1	9302	1	211259	0.082570061	0.4743314	0.107503763	0.004733526	22.71113739
LncRNA	BLCA	ENSG00000271860	1	56636	29	2834971	0.447567408	0.553243046	0.017656614	0.010229382	1.72606859
LncRNA	BLCA	ENSG00000271875	3	108420	1	104684	0.325760705	0.48568538	0.027670172	0.009552558	2.896624239
LncRNA	BLCA	ENSG00000271914	1	8315	1	105524	0.140749001	0.4743314	0.120264582	0.009476517	12.69079976
LncRNA	BLCA	ENSG00000271955	1	10037	36	3622065	0.097321068	0.4743314	0.099631364	0.009939082	10.02420212
LncRNA	BLCA	ENSG00000272130	1	6110	1	167159	0.069282887	0.4743314	0.163666121	0.005982328	27.35826514
LncRNA	BLCA	ENSG00000272138	1	16568	1	230537	0.129601604	0.4743314	0.060357315	0.004337699	13.9145944
LncRNA	BLCA	ENSG00000272425	1	45611	4	230072	0.595176435	0.649378142	0.021924536	0.017385862	1.261055447
LncRNA	BLCA	ENSG00000272431	1	11486	2	125998	0.230278508	0.4743314	0.087062511	0.015873268	5.484851123
LncRNA	BLCA	ENSG00000272473	1	18080	1	209999	0.152258022	0.4743314	0.055309735	0.004761927	11.61498894
LncRNA	BLCA	ENSG00000272583	1	9743	2	41998	0.465219539	0.562780141	0.102637791	0.047621315	2.155290978
LncRNA	BLCA	ENSG00000272872	1	14573	1	126125	0.196425487	0.4743314	0.068620051	0.007928642	8.654703904
LncRNA	BLCA	ENSG00000272892	1	25661	1	105209	0.353713966	0.493636256	0.038969643	0.00950489	4.099957133
LncRNA	BLCA	ENSG00000273117	1	34103	1	104999	0.430226084	0.541274381	0.029322933	0.0095239	3.078878691
LncRNA	BLCA	ENSG00000273180	1	11633	1	83831	0.22886679	0.4743314	0.085962348	0.011928761	7.206309636
LncRNA	BLCA	ENSG00000273243	1	9932	2	188242	0.142943975	0.4743314	0.100684656	0.010624621	9.476540475
LncRNA	BLCA	ENSG00000273329	2	148741	1	230768	0.340419061	0.487542701	0.013446192	0.004333356	3.102950767
LncRNA	BRCA	ENSG00000115934	1	127583	5	1445755	0.397945704	0.591712555	0.007838035	0.003458401	2.266375614
LncRNA	BRCA	ENSG00000124835	1	214175	1	1057055	0.308572205	0.561730623	0.004669079	0.000946025	4.935473328
LncRNA	BRCA	ENSG00000125514	1	171839	1	1050719	0.261357709	0.551527678	0.005819401	0.000951729	6.114554903
LncRNA	BRCA	ENSG00000132204	2	390718	12	5381364	0.244155683	0.551527678	0.005118781	0.002229918	2.295502127
LncRNA	BRCA	ENSG00000163597	3	514749	1	575423	0.271960916	0.625821461	0.005828083	0.001737852	3.35361312
LncRNA	BRCA	ENSG00000172965	1	815999	33	20873631	0.728506933	0.77309315	0.001225492	0.001580942	0.7751655
LncRNA	BRCA	ENSG00000178130	1	65471	5	477595	0.537361999	0.659140224	0.015273938	0.010469121	1.458951291
LncRNA	BRCA	ENSG00000178947	1	502079	4	383228	0.984801167	0.984801167	0.001991718	0.010437651	0.190820568
LncRNA	BRCA	ENSG00000180712	4	225884	1	958079	0.005613383	0.378079933	0.017708204	0.001043755	16.96585858
LncRNA	BRCA	ENSG00000181995	4	123740	4	1537532	0.00168683	0.272985374	0.032325845	0.002601572	12.42550509
LncRNA	BRCA	ENSG00000185044	3	544605	17	3843823	0.459716957	0.620196701	0.00550858	0.00442268	1.245529707
LncRNA	BRCA	ENSG00000185433	2	194590	9	3349911	0.119294451	0.551527678	0.01027802	0.002686639	3.825605975
LncRNA	BRCA	ENSG00000186369	1	275615	1	1342655	0.311622216	0.561730623	0.00362825	0.000744793	4.871487401
LncRNA	BRCA	ENSG00000187156	5	296251	5	1825819	0.007236508	0.42230476	0.01687758	0.002738497	6.163081306
LncRNA	BRCA	ENSG00000187621	1	1014047	5	2397595	0.879531522	0.879531522	0.000986148	0.002085423	0.472876504
LncRNA	BRCA	ENSG00000188825	7	661913	5	2032123	0.012920812	0.551527678	0.010575408	0.002460481	4.298105944
LncRNA	BRCA	ENSG00000197462	1	80351	5	961915	0.382057257	0.590728658	0.012445396	0.005197964	2.394282585
LncRNA	BRCA	ENSG00000198671	1	57599	4	767996	0.303439047	0.560249682	0.017361413	0.00520836	3.333373843
LncRNA	BRCA	ENSG00000203386	1	104543	42	16670550	0.235716463	0.551527678	0.009565442	0.002519413	3.79669473
LncRNA	BRCA	ENSG00000203585	1	219263	15	3935985	0.579947987	0.679287691	0.004560733	0.00381099	1.196731779
LncRNA	BRCA	ENSG00000203709	2	1502110	10	4804790	0.818392179	0.833849743	0.00133146	0.002081256	0.639738767
LncRNA	BRCA	ENSG00000203801	2	317854	6	2205786	0.266683106	0.551527678	0.006292197	0.002720119	2.313206692
LncRNA	BRCA	ENSG00000203875	1	211775	5	1057051	0.665680119	0.736190655	0.004721993	0.004730141	0.998277417
LncRNA	BRCA	ENSG00000204091	1	155039	2	1444318	0.263534957	0.551527678	0.00644999	0.001384737	4.65791833
LncRNA	BRCA	ENSG00000204092	1	53183	1	674015	0.14091977	0.551527678	0.018803001	0.001483647	12.67350469
LncRNA	BRCA	ENSG00000204117	1	202751	2	1156606	0.384035659	0.591712555	0.004932158	0.001729197	2.852281863
LncRNA	BRCA	ENSG00000204684	1	159935	3	1345341	0.361935245	0.586082688	0.00625254	0.002229918	2.803932848
LncRNA	BRCA	ENSG00000204754	1	184799	15	4699281	0.460516809	0.620196701	0.005411285	0.003191978	1.69527649
LncRNA	BRCA	ENSG00000204929	1	352895	69	25005819	0.625053374	0.703275581	0.002833704	0.002759358	1.026943351
LncRNA	BRCA	ENSG00000205056	5	1020091	4	1628732	0.236246587	0.551527678	0.004901523	0.002455898	1.99581704
LncRNA	BRCA	ENSG00000205181	1	604223	2	1244254	0.695010673	0.75267618	0.001655018	0.001607389	1.029631444
LncRNA	BRCA	ENSG00000205452	1	191135	2	776446	0.483260757	0.625905501	0.005231904	0.002575839	2.031145525
LncRNA	BRCA	ENSG00000206062	1	71135	1	384767	0.28771719	0.556780036	0.014057777	0.002598975	5.408968862
LncRNA	BRCA	ENSG00000206187	1	226079	16	7014992	0.416804587	0.59940952	0.004423233	0.002280829	1.939308826
LncRNA	BRCA	ENSG00000206195	1	532319	8	3366712	0.73316495	0.775493646	0.001878573	0.002376206	0.790576703
LncRNA	BRCA	ENSG00000212766	3	343293	4	1631996	0.106054887	0.551527678	0.008738891	0.002450986	3.565458661
LncRNA	BRCA	ENSG00000214039	1	451967	6	1539066	0.835088798	0.845538293	0.002212551	0.003898468	0.567543648
LncRNA	BRCA	ENSG00000214105	1	402431	3	961917	0.752913529	0.788336469	0.002484898	0.003118772	0.79675522
LncRNA	BRCA	ENSG00000214145	1	398687	4	1535996	0.684571622	0.748925897	0.002508233	0.002604173	0.96315907
LncRNA	BRCA	ENSG00000214146	1	224159	4	3071996	0.296822439	0.557978241	0.004461119	0.001302085	3.42613502
LncRNA	BRCA	ENSG00000214381	1	241919	2	1342654	0.391647318	0.591712555	0.004133615	0.001489587	2.775007337
LncRNA	BRCA	ENSG00000214548	7	1513817	17	6239983	0.172646128	0.483409158	0.004624073	0.002724366	1.697302094
LncRNA	BRCA	ENSG00000214614	2	218302	2	669982	0.254579055	0.551527678	0.00916162	0.002985155	3.069060293
LncRNA	BRCA	ENSG00000215190	1	285023	6	1250490	0.762433213	0.793486227	0.003508489	0.004798119	0.731221691
LncRNA	BRCA	ENSG00000215386	3	528189	64	24910016	0.162812736	0.551527678	0.005679785	0.002569248	2.210680268
LncRNA	BRCA	ENSG00000215394	1	139967	2	864862	0.362377321	0.586082688	0.007144541	0.002312508	3.089521101
LncRNA	BRCA	ENSG00000215483	1	99551	7	2503481	0.267988077	0.551527678	0.010045103	0.002796107	3.592531897
LncRNA	BRCA	ENSG00000219445	1	184127	3	1535997	0.364197448	0.586082688	0.005431034	0.001953129	2.780683984
LncRNA	BRCA	ENSG00000223466	1	81599	4	1245500	0.271881886	0.551527678	0.012255052	0.003211562	3.815916862
LncRNA	BRCA	ENSG00000223511	1	71711	10	1532918	0.395235261	0.591712555	0.013944862	0.006523506	2.137632999
LncRNA	BRCA	ENSG00000223546	2	391390	27	5759973	0.558572024	0.668963572	0.005109993	0.004687522	1.090126643
LncRNA	BRCA	ENSG00000223646	1	114047	6	1539066	0.393707059	0.591712555	0.008768315	0.003898468	2.249169202
LncRNA	BRCA	ENSG00000223665	1	51455	2	578302	0.225636475	0.551527678	0.019434457	0.003458401	5.619492761
LncRNA	BRCA	ENSG00000223704	5	580123	2	961918	0.075022875	0.551527678	0.008618862	0.002079179	4.145319182
LncRNA	BRCA	ENSG00000223727	1	128351	55	21998537	0.278039099	0.551527678	0.007791135	0.002500166	3.116246854
LncRNA	BRCA	ENSG00000223742	1	72575	5	1542139	0.241130203	0.551527678	0.013778849	0.00324225	4.249780227
LncRNA	BRCA	ENSG00000223838	1	54335	11	4891093	0.124160793	0.551527678	0.018404343	0.002248986	8.183395936
LncRNA	BRCA	ENSG00000223855	1	336575	3	671997	0.802920971	0.823269549	0.002971106	0.004464306	0.665524772
LncRNA	BRCA	ENSG00000223859	1	54431	3	578301	0.302191607	0.560249682	0.018371884	0.00518761	3.541492899
LncRNA	BRCA	ENSG00000224008	2	219838	1	575423	0.187000344	0.551527678	0.009097608	0.001737852	5.234973026
LncRNA	BRCA	ENSG00000224027	1	55391	4	959996	0.244579308	0.551527678	0.018053474	0.004166684	4.3328158
LncRNA	BRCA	ENSG00000224032	1	321023	1	383999	0.703343183	0.757446504	0.003115042	0.002604173	1.19617286
LncRNA	BRCA	ENSG00000224074	4	330812	3	1345341	0.031854355	0.551527678	0.01209146	0.002229918	5.422378874
LncRNA	BRCA	ENSG00000224081	1	226271	5	3839995	0.29073399	0.556780036	0.004419479	0.001302085	3.394155681
LncRNA	BRCA	ENSG00000224141	1	139583	14	3263986	0.466412871	0.620440361	0.007164196	0.004289234	1.67027401
LncRNA	BRCA	ENSG00000224167	1	56351	4	1157756	0.211502697	0.551527678	0.017745914	0.003454959	5.136359603
LncRNA	BRCA	ENSG00000224177	1	158399	4	1054940	0.503147505	0.637299893	0.006313171	0.003791685	1.665004198
LncRNA	BRCA	ENSG00000224184	3	372093	50	28953742	0.029898793	0.551527678	0.008062501	0.001726893	4.668791189
LncRNA	BRCA	ENSG00000224187	2	164446	4	768764	0.286366925	0.556780036	0.012162047	0.005203157	2.337435997
LncRNA	BRCA	ENSG00000224271	1	218495	29	10271971	0.468173787	0.620440361	0.004576764	0.002823217	1.621116715
LncRNA	BRCA	ENSG00000224294	2	213886	8	2970040	0.141859217	0.551527678	0.009350776	0.002693566	3.471522213
LncRNA	BRCA	ENSG00000224308	1	191711	3	1753917	0.339615649	0.572511798	0.005216185	0.001710457	3.049585053
LncRNA	BRCA	ENSG00000224322	1	54431	1	2500991	0.04214671	0.551527678	0.018371884	0.000399842	45.94791571
LncRNA	BRCA	ENSG00000224342	1	53183	6	2581626	0.133019669	0.551527678	0.018803001	0.002324117	8.090386026
LncRNA	BRCA	ENSG00000224371	1	78047	1	1348031	0.106461682	0.551527678	0.012812792	0.000741823	17.27204121
LncRNA	BRCA	ENSG00000224406	2	258430	10	2871350	0.260499175	0.551527678	0.00773904	0.003482682	2.222149131
LncRNA	BRCA	ENSG00000224413	1	211007	4	671996	0.744717526	0.782425911	0.004739179	0.005952416	0.796177378
LncRNA	BRCA	ENSG00000224429	1	178463	8	3273784	0.379797944	0.590728658	0.005603402	0.002443655	2.293041135
LncRNA	BRCA	ENSG00000224478	1	81119	1	864863	0.164149037	0.551527678	0.012327568	0.001156252	10.66165756
LncRNA	BRCA	ENSG00000224504	1	256511	5	1914235	0.529762719	0.653845118	0.003898468	0.002612009	1.49251689
LncRNA	BRCA	ENSG00000224506	2	284446	4	2109884	0.15304363	0.551527678	0.007031212	0.001895839	3.708760186
LncRNA	BRCA	ENSG00000224511	1	287807	4	1534460	0.576632653	0.677037854	0.003474551	0.00260678	1.332889749
LncRNA	BRCA	ENSG00000224565	1	71999	5	1816699	0.208004701	0.551527678	0.013889082	0.002752245	5.046456201
LncRNA	BRCA	ENSG00000224582	1	266591	1	958079	0.387981733	0.591712555	0.003751064	0.001043755	3.593815995
LncRNA	BRCA	ENSG00000224610	1	79487	6	2001882	0.238577729	0.551527678	0.012580674	0.00299718	4.197503994
LncRNA	BRCA	ENSG00000224621	1	52223	1	771839	0.122729296	0.551527678	0.019148651	0.001295607	14.77967562
LncRNA	BRCA	ENSG00000224635	1	192383	2	1707262	0.274089467	0.551527678	0.005197964	0.001171466	4.437143615
LncRNA	BRCA	ENSG00000224652	1	175487	2	1636894	0.263261965	0.551527678	0.005698428	0.001221826	4.663861141
LncRNA	BRCA	ENSG00000224711	1	71807	1	767999	0.163697655	0.551527678	0.013926219	0.001302085	10.69532218
LncRNA	BRCA	ENSG00000224715	2	418942	6	2109882	0.392195824	0.591712555	0.004773931	0.002843761	1.678738346
LncRNA	BRCA	ENSG00000224718	1	173663	1	1151999	0.244840761	0.551527678	0.005758279	0.000868056	6.63353161
LncRNA	BRCA	ENSG00000224750	2	328798	4	2404796	0.156234627	0.551527678	0.006082762	0.001663343	3.656950468
LncRNA	BRCA	ENSG00000224758	1	57983	1	481439	0.203427829	0.551527678	0.017246434	0.002077106	8.303106083
LncRNA	BRCA	ENSG00000224765	1	70655	8	1349368	0.368294474	0.587214999	0.01415328	0.005928701	2.387247895
LncRNA	BRCA	ENSG00000224788	1	55199	2	767230	0.188139584	0.551527678	0.01811627	0.00260678	6.949673001
LncRNA	BRCA	ENSG00000224832	2	192670	4	949436	0.268126092	0.551527678	0.010380443	0.004213028	2.463891628
LncRNA	BRCA	ENSG00000224853	1	62303	8	7303288	0.073602381	0.551527678	0.016050591	0.001095397	14.6527615
LncRNA	BRCA	ENSG00000224865	1	153695	8	2299384	0.441402088	0.616692702	0.006506393	0.003479193	1.87008686
LncRNA	BRCA	ENSG00000224884	2	53854	4	1727996	0.012634452	0.551527678	0.037137446	0.00231482	16.0433394
LncRNA	BRCA	ENSG00000224924	1	223199	8	3254200	0.449563615	0.618309164	0.004480307	0.002458362	1.822476803
LncRNA	BRCA	ENSG00000224934	2	287806	3	1531389	0.180094803	0.551527678	0.006949125	0.001959006	3.547271426
LncRNA	BRCA	ENSG00000224939	1	217919	4	1343996	0.528260273	0.653845118	0.004588861	0.002976199	1.541852707
LncRNA	BRCA	ENSG00000224957	1	391199	38	15071962	0.63188081	0.706862058	0.002556244	0.002521238	1.01388444
LncRNA	BRCA	ENSG00000224969	1	45215	2	574270	0.203371504	0.551527678	0.022116554	0.003482682	6.350436802
LncRNA	BRCA	ENSG00000224984	1	56255	2	960958	0.156903203	0.551527678	0.017776198	0.002081256	8.541089681
LncRNA	BRCA	ENSG00000225006	1	71615	5	1429915	0.254140488	0.551527678	0.013963555	0.003496711	3.993339384
LncRNA	BRCA	ENSG00000225107	1	79967	6	1342650	0.33300378	0.568271829	0.012505158	0.004468774	2.798341816
LncRNA	BRCA	ENSG00000225194	1	221375	2	578302	0.621801638	0.701242033	0.004517222	0.003458401	1.306159232
LncRNA	BRCA	ENSG00000225209	1	48959	3	967677	0.179157928	0.551527678	0.020425254	0.003100208	6.588349435
LncRNA	BRCA	ENSG00000225292	1	30239	4	770300	0.175127539	0.551527678	0.033069877	0.005192782	6.368431496
LncRNA	BRCA	ENSG00000225321	1	48383	2	387070	0.297665014	0.557978241	0.020668417	0.005167024	4.000062005
LncRNA	BRCA	ENSG00000225329	1	61439	4	1154300	0.228401199	0.551527678	0.016276307	0.003465304	4.696935171
LncRNA	BRCA	ENSG00000225424	1	45599	2	767998	0.158891239	0.551527678	0.021930305	0.002604173	8.421215378
LncRNA	BRCA	ENSG00000225439	1	176063	2	287710	0.761248137	0.793486227	0.005679785	0.006951444	0.817065482
LncRNA	BRCA	ENSG00000225535	1	175679	3	2015997	0.284097276	0.55616624	0.0056922	0.001488097	3.825152693
LncRNA	BRCA	ENSG00000225539	3	147069	11	4718101	0.007828513	0.42230476	0.020398588	0.002331446	8.74932731
LncRNA	BRCA	ENSG00000225546	1	191423	37	7787483	0.602587016	0.693039762	0.005224033	0.004751214	1.09951528
LncRNA	BRCA	ENSG00000225564	1	424415	36	6733404	0.895817688	0.898593983	0.002356184	0.005346479	0.440698373
LncRNA	BRCA	ENSG00000225675	3	54429	9	961911	0.023464562	0.551527678	0.055117676	0.009356375	5.890922119
LncRNA	BRCA	ENSG00000225689	1	46175	53	11723659	0.191252107	0.551527678	0.021656741	0.004520773	4.790495143
LncRNA	BRCA	ENSG00000225718	2	146878	35	13823965	0.057764808	0.551527678	0.013616743	0.002531835	5.378210877
LncRNA	BRCA	ENSG00000225818	1	54719	6	777210	0.378896406	0.590728658	0.018275188	0.007719921	2.367276449
LncRNA	BRCA	ENSG00000225916	1	52895	1	385919	0.226551795	0.551527678	0.018905379	0.002591217	7.295944796
LncRNA	BRCA	ENSG00000225981	1	47807	1	478079	0.173551047	0.551527678	0.020917439	0.002091705	10.00018826
LncRNA	BRCA	ENSG00000226005	1	56735	2	957118	0.158660259	0.551527678	0.017625804	0.002089607	8.434987221
LncRNA	BRCA	ENSG00000226022	2	28702	13	5258867	0.002951724	0.286612356	0.069681555	0.002472015	28.18815628
LncRNA	BRCA	ENSG00000226087	1	64991	2	1435678	0.124378608	0.551527678	0.015386746	0.00139307	11.04520626
LncRNA	BRCA	ENSG00000226101	2	198046	4	1531388	0.143913544	0.551527678	0.010098664	0.002612009	3.866243196
LncRNA	BRCA	ENSG00000226113	1	40799	14	3059698	0.180198873	0.551527678	0.024510405	0.004575615	5.356745438
LncRNA	BRCA	ENSG00000226125	2	250462	5	1434235	0.279696865	0.551527678	0.007985243	0.003486179	2.290543076
LncRNA	BRCA	ENSG00000226197	1	49151	2	966718	0.138240208	0.551527678	0.020345466	0.002068856	9.834164107
LncRNA	BRCA	ENSG00000226203	6	441978	12	1057044	0.446287918	0.617125186	0.013575336	0.011352413	1.195810651
LncRNA	BRCA	ENSG00000226218	1	39071	4	766460	0.220105411	0.551527678	0.025594431	0.005218798	4.904276829
LncRNA	BRCA	ENSG00000226249	1	57887	2	580606	0.248072559	0.551527678	0.017275036	0.003444677	5.014994731
LncRNA	BRCA	ENSG00000226380	1	642431	3	3356637	0.503656625	0.637299893	0.001556587	0.000893752	1.741632954
LncRNA	BRCA	ENSG00000226383	1	192575	4	1419836	0.470566045	0.620440361	0.005192782	0.002817227	1.843224718
LncRNA	BRCA	ENSG00000226486	1	75263	22	5103242	0.285898002	0.556780036	0.013286741	0.004310985	3.082066161
LncRNA	BRCA	ENSG00000226506	1	76415	2	674686	0.275213862	0.551527678	0.013086436	0.002964342	4.414617549
LncRNA	BRCA	ENSG00000226527	1	130655	4	1438556	0.352519202	0.576952726	0.007653745	0.002780566	2.752585052
LncRNA	BRCA	ENSG00000226594	1	18911	3	668637	0.10556369	0.551527678	0.052879277	0.004486739	11.78568029
LncRNA	BRCA	ENSG00000226674	2	1019806	104	37114744	0.778887583	0.804659792	0.001961157	0.002802121	0.69988319
LncRNA	BRCA	ENSG00000226741	1	484991	2	577150	0.839557822	0.849177755	0.002061894	0.003465304	0.595011041
LncRNA	BRCA	ENSG00000226785	1	54431	28	9262052	0.156274369	0.551527678	0.018371884	0.003023088	6.077190782
LncRNA	BRCA	ENSG00000226808	1	189503	3	2975997	0.218802882	0.551527678	0.005276961	0.001008066	5.234740347
LncRNA	BRCA	ENSG00000226825	1	43103	2	954238	0.124131225	0.551527678	0.023200241	0.002095913	11.06927592
LncRNA	BRCA	ENSG00000226854	1	118463	4	674684	0.554617997	0.668874282	0.008441454	0.005928701	1.423828537
LncRNA	BRCA	ENSG00000226861	1	86495	1	767231	0.192364852	0.551527678	0.011561362	0.001303388	8.870235274
LncRNA	BRCA	ENSG00000226897	1	34751	6	578874	0.335085049	0.569743711	0.02877615	0.01036495	2.776294207
LncRNA	BRCA	ENSG00000226954	3	362397	13	1350707	0.689241314	0.750011631	0.008278214	0.009624589	0.860110915
LncRNA	BRCA	ENSG00000226969	1	51647	2	767230	0.177528985	0.551527678	0.019362209	0.00260678	7.427633744
LncRNA	BRCA	ENSG00000226983	1	261023	26	7687654	0.594050708	0.689155601	0.00383108	0.003382046	1.132769909
LncRNA	BRCA	ENSG00000226994	2	325630	38	12780730	0.261914689	0.551527678	0.00614194	0.002973226	2.06574947
LncRNA	BRCA	ENSG00000226995	1	247199	5	2395195	0.445298224	0.617125186	0.004045324	0.002087513	1.937867872
LncRNA	BRCA	ENSG00000227007	1	404063	2	1727998	0.467609024	0.620440361	0.002474862	0.001157409	2.138277942
LncRNA	BRCA	ENSG00000227036	2	827038	24	13125672	0.461294405	0.625821461	0.002418269	0.001828478	1.322558335
LncRNA	BRCA	ENSG00000227060	1	87263	8	1158904	0.479716571	0.624403204	0.011459611	0.006903074	1.660073571
LncRNA	BRCA	ENSG00000227082	1	351551	5	2111995	0.602997887	0.693039762	0.002844537	0.00236743	1.201529792
LncRNA	BRCA	ENSG00000227090	1	51839	4	1350716	0.171637178	0.551527678	0.019290496	0.002961392	6.513995255
LncRNA	BRCA	ENSG00000227115	2	529246	29	12383971	0.364697642	0.586082688	0.003778961	0.002341737	1.613742882
LncRNA	BRCA	ENSG00000227116	1	45119	2	1061278	0.117419219	0.551527678	0.022163612	0.00188452	11.76087679
LncRNA	BRCA	ENSG00000227125	1	53951	5	1341307	0.210700494	0.551527678	0.018535338	0.003727707	4.97231562
LncRNA	BRCA	ENSG00000227136	1	220607	5	2967067	0.349689798	0.574299615	0.004532948	0.001685166	2.689911925
LncRNA	BRCA	ENSG00000227195	1	422495	2	1054942	0.63595214	0.710597845	0.002366892	0.001895839	1.248466846
LncRNA	BRCA	ENSG00000227307	1	90527	5	4136251	0.121817765	0.551527678	0.011046428	0.001208824	9.138159886
LncRNA	BRCA	ENSG00000227308	1	283295	6	2984922	0.469904093	0.620440361	0.003529889	0.002010103	1.756074057
LncRNA	BRCA	ENSG00000227313	1	83327	2	957118	0.221535235	0.551527678	0.012000912	0.002089607	5.743144479
LncRNA	BRCA	ENSG00000227338	1	44447	3	858813	0.182772116	0.551527678	0.022498706	0.003493194	6.440727158
LncRNA	BRCA	ENSG00000227455	1	372575	2	960958	0.625801934	0.703302867	0.002684023	0.002081256	1.289616856
LncRNA	BRCA	ENSG00000227496	3	146877	8	4019896	0.005840576	0.378079933	0.020425254	0.001990101	10.2634245
LncRNA	BRCA	ENSG00000227498	1	55103	7	1829465	0.211324867	0.551527678	0.018147832	0.003826255	4.742974845
LncRNA	BRCA	ENSG00000227508	1	346655	2	1151998	0.545795271	0.66469607	0.002884712	0.001736114	1.661591496
LncRNA	BRCA	ENSG00000227517	1	400607	30	9398562	0.725819746	0.77199893	0.002496212	0.003191978	0.782026774
LncRNA	BRCA	ENSG00000227544	1	273503	4	2101436	0.457601718	0.620196701	0.003656267	0.00190346	1.920852788
LncRNA	BRCA	ENSG00000227552	1	92639	8	1442872	0.428819714	0.608775182	0.01079459	0.005544497	1.946901413
LncRNA	BRCA	ENSG00000227555	1	261119	4	1526780	0.545883807	0.66469607	0.003829672	0.002619893	1.461766474
LncRNA	BRCA	ENSG00000227619	4	235100	2	1727998	0.002523772	0.286612356	0.017014037	0.001157409	14.70011059
LncRNA	BRCA	ENSG00000227863	1	64415	16	3428336	0.271268587	0.551527678	0.015524334	0.004666987	3.326414655
LncRNA	BRCA	ENSG00000227896	1	293567	1	766463	0.477187552	0.623619264	0.003406377	0.001304694	2.610862256
LncRNA	BRCA	ENSG00000227902	2	34078	1	1155455	0.002415071	0.286612356	0.05868889	0.00086546	67.81237162
LncRNA	BRCA	ENSG00000227925	1	40607	2	1529854	0.075581838	0.551527678	0.024626296	0.001307314	18.83731869
LncRNA	BRCA	ENSG00000227940	1	47231	4	569084	0.328775804	0.567036067	0.021172535	0.007028839	3.012237725
LncRNA	BRCA	ENSG00000227947	1	78239	5	1631995	0.244943338	0.551527678	0.012781349	0.003063735	4.171819681
LncRNA	BRCA	ENSG00000227964	1	223295	5	2772859	0.371678746	0.589985702	0.004478381	0.001803193	2.4835836
LncRNA	BRCA	ENSG00000228043	1	126047	1	1052831	0.202410262	0.551527678	0.007933549	0.00094982	8.352685903
LncRNA	BRCA	ENSG00000228044	1	211295	4	1724540	0.438920505	0.614109237	0.00473272	0.002319459	2.040441089
LncRNA	BRCA	ENSG00000228151	1	299519	3	865725	0.695314658	0.75267618	0.003338686	0.003465304	0.963461416
LncRNA	BRCA	ENSG00000228159	1	48383	3	870909	0.19447869	0.551527678	0.020668417	0.003444677	6.000103342
LncRNA	BRCA	ENSG00000228189	1	119423	2	1341310	0.225761282	0.551527678	0.008373596	0.00149108	5.615794277
LncRNA	BRCA	ENSG00000228223	3	454269	2	957118	0.193176106	0.551527678	0.006604017	0.002089607	3.160411562
LncRNA	BRCA	ENSG00000228340	1	493151	56	17699272	0.791216657	0.813846794	0.002027776	0.003163972	0.640895848
LncRNA	BRCA	ENSG00000228412	1	220895	3	575421	0.727353576	0.7727137	0.004527038	0.005213574	0.868317526
LncRNA	BRCA	ENSG00000228414	1	194783	4	3158492	0.258599336	0.551527678	0.005133918	0.001266427	4.053859936
LncRNA	BRCA	ENSG00000228430	1	345599	34	20915294	0.436509867	0.612501562	0.002893527	0.001625605	1.779969577
LncRNA	BRCA	ENSG00000228482	1	89471	3	576573	0.438428685	0.614109237	0.011176806	0.005203157	2.148081501
LncRNA	BRCA	ENSG00000228541	1	40703	3	770301	0.186140023	0.551527678	0.024568214	0.003894581	6.308306513
LncRNA	BRCA	ENSG00000228543	2	164638	1	954239	0.058583419	0.551527678	0.012147864	0.001047955	11.5919654
LncRNA	BRCA	ENSG00000228618	1	37535	1	288287	0.217130933	0.551527678	0.026641801	0.003468766	7.680484881
LncRNA	BRCA	ENSG00000228627	1	41951	5	1534459	0.149417325	0.551527678	0.023837334	0.003258477	7.315482348
LncRNA	BRCA	ENSG00000228630	3	249789	1	1059167	0.023818792	0.111154362	0.012010137	0.000944138	12.7207403
LncRNA	BRCA	ENSG00000228636	1	33023	1	96095	0.446105764	0.617125186	0.030281925	0.010406369	2.909941556
LncRNA	BRCA	ENSG00000228639	1	51839	2	575422	0.22800526	0.551527678	0.019290496	0.00347571	5.550087772
LncRNA	BRCA	ENSG00000228730	1	50495	2	671326	0.195526527	0.551527678	0.019803941	0.002979179	6.647450243
LncRNA	BRCA	ENSG00000228798	1	62303	3	1343997	0.165778835	0.551527678	0.016050591	0.002232148	7.190648925
LncRNA	BRCA	ENSG00000228824	1	314207	37	11039963	0.655758042	0.727704068	0.003182615	0.003351461	0.949620404
LncRNA	BRCA	ENSG00000228862	3	363453	1	1054943	0.054365568	0.551527678	0.008254162	0.000947919	8.707670593
LncRNA	BRCA	ENSG00000228878	2	388894	5	3075067	0.180886181	0.551527678	0.00514279	0.001625981	3.162884488
LncRNA	BRCA	ENSG00000228933	2	270718	30	7295970	0.318302163	0.56253536	0.007387761	0.004111859	1.796696193
LncRNA	BRCA	ENSG00000228962	1	58559	1	963839	0.111271756	0.551527678	0.017076794	0.001037518	16.45928038
LncRNA	BRCA	ENSG00000228980	1	251327	12	2210196	0.753425585	0.788336469	0.00397888	0.005429383	0.732842074
LncRNA	BRCA	ENSG00000229017	1	238463	11	5082901	0.423148598	0.603344036	0.004193523	0.002164118	1.937750968
LncRNA	BRCA	ENSG00000229055	1	224351	3	1157757	0.507618901	0.640555209	0.004457301	0.002591217	1.720157254
LncRNA	BRCA	ENSG00000229140	1	195359	47	23663185	0.326086086	0.566421449	0.005118781	0.001986208	2.577163178
LncRNA	BRCA	ENSG00000229178	1	161663	4	674012	0.658689344	0.73012255	0.006185707	0.005934612	1.042310238
LncRNA	BRCA	ENSG00000229180	1	680831	1	1628735	0.502675306	0.637299893	0.001468793	0.000613973	2.392275029
LncRNA	BRCA	ENSG00000229240	3	256509	9	2397591	0.102439828	0.551527678	0.011695496	0.003753768	3.115668456
LncRNA	BRCA	ENSG00000229243	1	271967	2	1246750	0.446767888	0.617125186	0.003676917	0.001604171	2.292097938
LncRNA	BRCA	ENSG00000229255	1	92831	2	672670	0.321470622	0.564462882	0.010772264	0.002973226	3.62308927
LncRNA	BRCA	ENSG00000229275	2	64126	3	944637	0.035512861	0.551527678	0.031188597	0.003175823	9.820634376
LncRNA	BRCA	ENSG00000229335	1	42815	3	958077	0.160438201	0.551527678	0.0233563	0.003131272	7.459044727
LncRNA	BRCA	ENSG00000229433	3	248733	3	1820349	0.026220823	0.551527678	0.012061126	0.001648036	7.318486087
LncRNA	BRCA	ENSG00000229459	1	50303	2	672670	0.194547734	0.551527678	0.01987953	0.002973226	6.686181739
LncRNA	BRCA	ENSG00000229495	1	252671	1	1050719	0.350133243	0.574299615	0.003957716	0.000951729	4.158447151
LncRNA	BRCA	ENSG00000229520	1	41087	1	383231	0.184285383	0.551527678	0.024338599	0.002609392	9.327305474
LncRNA	BRCA	ENSG00000229556	1	196031	4	1337276	0.495386058	0.631259662	0.005101234	0.002991155	1.705439446
LncRNA	BRCA	ENSG00000229563	1	504959	15	5873553	0.732758723	0.775493646	0.001980359	0.00255382	0.775449492
LncRNA	BRCA	ENSG00000229621	1	201407	4	1919996	0.392724848	0.591712555	0.004965071	0.002083338	2.383228984
LncRNA	BRCA	ENSG00000229639	1	43967	1	863999	0.094502443	0.551527678	0.022744331	0.001157409	19.65107922
LncRNA	BRCA	ENSG00000229654	1	40223	4	477596	0.332559141	0.568271829	0.024861398	0.00837528	2.968426025
LncRNA	BRCA	ENSG00000229660	2	54238	3	862269	0.031057158	0.551527678	0.036874516	0.003479193	10.59858402
LncRNA	BRCA	ENSG00000229703	1	59615	4	956156	0.260965933	0.551527678	0.016774302	0.004183418	4.009712321
LncRNA	BRCA	ENSG00000229720	1	89663	2	959038	0.235192243	0.551527678	0.011152872	0.002085423	5.348014231
LncRNA	BRCA	ENSG00000229743	1	321695	4	863996	0.794553059	0.816413778	0.003108534	0.004629651	0.671440339
LncRNA	BRCA	ENSG00000229796	1	38687	1	570815	0.12291752	0.551527678	0.025848476	0.001751881	14.75469796
LncRNA	BRCA	ENSG00000229807	5	1913371	3	1153149	0.649011123	0.757179643	0.002613189	0.002601572	1.004465417
LncRNA	BRCA	ENSG00000229855	1	256223	19	9954029	0.398482033	0.591712555	0.00390285	0.001908775	2.044688662
LncRNA	BRCA	ENSG00000229981	4	536444	55	16495433	0.115171135	0.551527678	0.00745651	0.003334256	2.23633381
LncRNA	BRCA	ENSG00000229989	1	311999	8	7583992	0.304301747	0.560249682	0.003205138	0.001054853	3.038468072
LncRNA	BRCA	ENSG00000230014	1	47423	4	1044380	0.199113201	0.551527678	0.021086814	0.003830024	5.50566181
LncRNA	BRCA	ENSG00000230051	1	54815	8	2320120	0.189546086	0.551527678	0.018243182	0.003448098	5.290796315
LncRNA	BRCA	ENSG00000230133	3	228093	10	2299382	0.106025434	0.551527678	0.01315253	0.004348995	3.024269048
LncRNA	BRCA	ENSG00000230156	1	112319	1	578303	0.298819305	0.559062707	0.008903213	0.001729197	5.148754886
LncRNA	BRCA	ENSG00000230173	2	273790	5	2397595	0.155902952	0.551527678	0.007304869	0.002085423	3.502823332
LncRNA	BRCA	ENSG00000230233	1	84383	2	2214622	0.106120329	0.551527678	0.011850728	0.000903089	13.12244172
LncRNA	BRCA	ENSG00000230248	1	60671	2	1055998	0.154300954	0.551527678	0.016482339	0.001893943	8.702658601
LncRNA	BRCA	ENSG00000230317	1	70079	13	3174323	0.263402727	0.551527678	0.01426961	0.004095361	3.484334712
LncRNA	BRCA	ENSG00000230379	1	58943	3	2022045	0.108574762	0.551527678	0.016965543	0.001483647	11.43503045
LncRNA	BRCA	ENSG00000230400	2	266974	3	1437117	0.177196953	0.551527678	0.007491366	0.002087513	3.588656573
LncRNA	BRCA	ENSG00000230417	1	365855	51	20598669	0.59967247	0.693039762	0.002733323	0.002475888	1.103976905
LncRNA	BRCA	ENSG00000230426	2	229726	1	672671	0.161425604	0.551527678	0.008706024	0.001486611	5.856289667
LncRNA	BRCA	ENSG00000230440	4	26012	12	479508	0.007743613	0.42230476	0.153775181	0.025025651	6.144702445
LncRNA	BRCA	ENSG00000230492	1	69023	3	1437117	0.171090621	0.551527678	0.014487924	0.002087513	6.940280776
LncRNA	BRCA	ENSG00000230542	1	128639	2	955198	0.315476862	0.561894698	0.007773692	0.002093807	3.712707655
LncRNA	BRCA	ENSG00000230552	1	507839	17	5386735	0.802432138	0.823269549	0.001969128	0.003155901	0.623951222
LncRNA	BRCA	ENSG00000230587	1	91391	1	957119	0.166728205	0.551527678	0.010941996	0.001044802	10.47279273
LncRNA	BRCA	ENSG00000230590	3	588669	35	11987965	0.262176295	0.551527678	0.005096243	0.002919595	1.745530777
LncRNA	BRCA	ENSG00000230606	2	519838	3	2107773	0.258295654	0.551527678	0.003847352	0.001423303	2.703115201
LncRNA	BRCA	ENSG00000230623	1	48671	1	485759	0.173847974	0.551527678	0.020546116	0.002058634	9.980460644
LncRNA	BRCA	ENSG00000230628	3	342141	7	2205785	0.140744524	0.551527678	0.008768315	0.003173473	2.763002471
LncRNA	BRCA	ENSG00000230645	1	35327	3	958077	0.134836989	0.551527678	0.028306961	0.003131272	9.040082656
LncRNA	BRCA	ENSG00000230649	1	43679	5	1438555	0.164285254	0.551527678	0.022894297	0.00347571	6.586941093
LncRNA	BRCA	ENSG00000230651	1	239999	3	1155453	0.529944498	0.653845118	0.004166684	0.002596384	1.60480252
LncRNA	BRCA	ENSG00000230668	1	31007	1	954239	0.061952242	0.551527678	0.032250782	0.001047955	30.77495404
LncRNA	BRCA	ENSG00000230676	1	197183	4	1825820	0.401165333	0.591712555	0.005071431	0.002190796	2.314880086
LncRNA	BRCA	ENSG00000230768	2	255358	3	1925757	0.107704453	0.551527678	0.007832142	0.001557829	5.027600467
LncRNA	BRCA	ENSG00000230910	1	283007	2	861406	0.573543286	0.677037854	0.003533482	0.002321786	1.521881084
LncRNA	BRCA	ENSG00000230990	1	137567	12	3363348	0.40615554	0.591712555	0.007269185	0.003567873	2.037399958
LncRNA	BRCA	ENSG00000231023	1	241439	2	1150846	0.435235996	0.611629871	0.004141833	0.001737852	2.383305928
LncRNA	BRCA	ENSG00000231057	1	235391	7	1151993	0.774044209	0.802131192	0.004248251	0.006076426	0.699136452
LncRNA	BRCA	ENSG00000231061	1	64223	6	2280954	0.176646767	0.551527678	0.015570746	0.002630478	5.919359108
LncRNA	BRCA	ENSG00000231131	1	112991	1	1442879	0.139970814	0.551527678	0.008850262	0.000693059	12.76985778
LncRNA	BRCA	ENSG00000231133	1	86015	3	865725	0.315385214	0.561894698	0.011625879	0.003465304	3.354938092
LncRNA	BRCA	ENSG00000231175	2	212734	33	10933023	0.143654284	0.551527678	0.009401412	0.003018378	3.114722868
LncRNA	BRCA	ENSG00000231182	4	78140	4	1439996	0.000415409	0.146640494	0.051190171	0.002777785	18.42841055
LncRNA	BRCA	ENSG00000231233	1	76319	1	385151	0.303413703	0.560249682	0.013102897	0.002596384	5.046593902
LncRNA	BRCA	ENSG00000231238	1	80735	1	960959	0.149000398	0.551527678	0.012386202	0.001040627	11.90263207
LncRNA	BRCA	ENSG00000231252	1	225023	12	7591572	0.315957266	0.561894698	0.00444399	0.0015807	2.811405945
LncRNA	BRCA	ENSG00000231297	1	99359	1	861407	0.196138018	0.551527678	0.010064514	0.001160891	8.669642408
LncRNA	BRCA	ENSG00000231298	1	184319	3	1155453	0.446796093	0.617125186	0.005425377	0.002596384	2.089589245
LncRNA	BRCA	ENSG00000231358	1	71615	1	570815	0.210523799	0.551527678	0.013963555	0.001751881	7.970606716
LncRNA	BRCA	ENSG00000231367	1	169727	11	4881301	0.336456261	0.569743711	0.005891815	0.002253498	2.614520002
LncRNA	BRCA	ENSG00000231394	1	52127	2	192766	0.512291018	0.642862771	0.019183916	0.010375274	1.849003396
LncRNA	BRCA	ENSG00000231401	2	90046	3	861405	0.073787515	0.551527678	0.02221087	0.003482682	6.377518157
LncRNA	BRCA	ENSG00000231421	1	171551	1	478559	0.458127584	0.620196701	0.00582917	0.002089607	2.789601926
LncRNA	BRCA	ENSG00000231476	1	41951	2	479998	0.222261039	0.551527678	0.023837334	0.004166684	5.72093633
LncRNA	BRCA	ENSG00000231487	1	56447	1	768767	0.132126851	0.551527678	0.017715733	0.001300784	13.61927117
LncRNA	BRCA	ENSG00000231532	1	297503	3	1346685	0.549953028	0.665821901	0.003361311	0.002227692	1.508875541
LncRNA	BRCA	ENSG00000231574	1	288479	17	5482927	0.60266716	0.693039762	0.003466457	0.003100534	1.118019397
LncRNA	BRCA	ENSG00000231620	1	61055	4	383996	0.521829208	0.649737008	0.016378675	0.010416775	1.572336418
LncRNA	BRCA	ENSG00000231666	1	80063	5	1437115	0.27767994	0.551527678	0.012490164	0.003479193	3.589960406
LncRNA	BRCA	ENSG00000231671	1	118847	14	4415986	0.328577992	0.567036067	0.00841418	0.0031703	2.654064229
LncRNA	BRCA	ENSG00000231674	1	193727	5	2378395	0.374893077	0.589985702	0.005161903	0.002102258	2.4554089
LncRNA	BRCA	ENSG00000231681	1	77567	5	1057051	0.346151378	0.574299615	0.01289208	0.004730141	2.725517295
LncRNA	BRCA	ENSG00000231689	1	122207	20	6788716	0.312483572	0.561730623	0.008182837	0.002946065	2.777547931
LncRNA	BRCA	ENSG00000231718	1	220415	26	7406758	0.54695382	0.66469607	0.004536896	0.003510308	1.292449732
LncRNA	BRCA	ENSG00000231768	1	275519	4	1337276	0.608069686	0.694140044	0.003629514	0.002991155	1.213415409
LncRNA	BRCA	ENSG00000231811	1	31583	2	760318	0.114939265	0.551527678	0.031662603	0.002630478	12.03682361
LncRNA	BRCA	ENSG00000231826	1	264863	4	958076	0.704896168	0.759660576	0.003775537	0.004175034	0.904312796
LncRNA	BRCA	ENSG00000231830	1	32735	1	581183	0.103799812	0.551527678	0.030548343	0.001720628	17.75417749
LncRNA	BRCA	ENSG00000231876	2	150622	5	1444315	0.136075696	0.551527678	0.013278273	0.003461849	3.835601705
LncRNA	BRCA	ENSG00000231918	2	378142	144	48431376	0.312527674	0.561730623	0.005289018	0.002973279	1.778850273
LncRNA	BRCA	ENSG00000231971	2	166174	5	4040059	0.028707664	0.551527678	0.012035577	0.001237606	9.72488837
LncRNA	BRCA	ENSG00000231986	1	65279	1	1055999	0.113047448	0.551527678	0.015318862	0.000946971	16.17670307
LncRNA	BRCA	ENSG00000232006	1	243071	8	3257464	0.476753332	0.623619264	0.004114024	0.002455898	1.675160756
LncRNA	BRCA	ENSG00000232053	1	123359	45	12767955	0.357444179	0.58332487	0.008106421	0.003524449	2.300053773
LncRNA	BRCA	ENSG00000232058	1	93695	7	2842553	0.228516647	0.551527678	0.010672928	0.002462575	4.334051977
LncRNA	BRCA	ENSG00000232079	1	310847	9	3732759	0.550623055	0.665821901	0.003217017	0.002411085	1.334260906
LncRNA	BRCA	ENSG00000232104	1	85439	5	2967067	0.156616887	0.551527678	0.011704257	0.001685166	6.945462845
LncRNA	BRCA	ENSG00000232211	1	50879	2	2105662	0.069121914	0.551527678	0.019654474	0.00094982	20.69283988
LncRNA	BRCA	ENSG00000232229	1	410111	1	382463	0.767137999	0.796291229	0.002438364	0.002614632	0.932584105
LncRNA	BRCA	ENSG00000232347	1	67775	2	764926	0.224840861	0.551527678	0.014754703	0.002614632	5.643127997
LncRNA	BRCA	ENSG00000232396	1	74207	2	1627102	0.125228343	0.551527678	0.013475818	0.001229179	10.96326492
LncRNA	BRCA	ENSG00000232458	2	313246	6	1731450	0.352945334	0.576952726	0.006384758	0.003465304	1.842481628
LncRNA	BRCA	ENSG00000232500	1	50111	3	959037	0.184316156	0.551527678	0.019955698	0.003128138	6.379417693
LncRNA	BRCA	ENSG00000232512	1	76703	5	965755	0.367806689	0.587214999	0.0130373	0.005177297	2.518167477
LncRNA	BRCA	ENSG00000232537	1	45407	2	1054942	0.118759722	0.551527678	0.022023036	0.001895839	11.61651287
LncRNA	BRCA	ENSG00000232596	1	65471	4	1727996	0.169677852	0.551527678	0.015273938	0.00231482	6.598325976
LncRNA	BRCA	ENSG00000232618	1	53183	1	1049663	0.094121373	0.551527678	0.018803001	0.000952687	19.7368144
LncRNA	BRCA	ENSG00000232650	1	72095	4	1925756	0.167870842	0.551527678	0.013870587	0.002077106	6.677841737
LncRNA	BRCA	ENSG00000232712	2	523198	13	4307027	0.494489105	0.631259662	0.003822645	0.003018323	1.266479494
LncRNA	BRCA	ENSG00000232732	3	571005	7	3373433	0.166388185	0.551527678	0.005253894	0.002075038	2.531951559
LncRNA	BRCA	ENSG00000232749	1	57503	2	574846	0.248751139	0.551527678	0.017390397	0.003479193	4.998400083
LncRNA	BRCA	ENSG00000232812	1	50591	6	1052826	0.280023837	0.551527678	0.019766362	0.005698947	3.468423237
LncRNA	BRCA	ENSG00000232855	1	627071	35	16191517	0.74535939	0.782425911	0.001594716	0.002161626	0.737739062
LncRNA	BRCA	ENSG00000232896	2	60958	1	767999	0.015427032	0.551527678	0.032809475	0.001302085	25.19764428
LncRNA	BRCA	ENSG00000232900	1	192575	7	1798457	0.556826387	0.668963572	0.005192782	0.003892225	1.334142171
LncRNA	BRCA	ENSG00000232931	1	251327	1	673343	0.469727642	0.620440361	0.00397888	0.001485127	2.679151066
LncRNA	BRCA	ENSG00000233117	2	651358	6	3075066	0.420592471	0.600677803	0.003070508	0.001951178	1.573669165
LncRNA	BRCA	ENSG00000233137	2	608446	2	1054942	0.46496978	0.620440361	0.003287062	0.001895839	1.733830118
LncRNA	BRCA	ENSG00000233207	2	307198	1	865727	0.169855152	0.551527678	0.006510459	0.001155099	5.636280184
LncRNA	BRCA	ENSG00000233234	3	58269	3	865725	0.004339157	0.324101615	0.051485352	0.003465304	14.85738557
LncRNA	BRCA	ENSG00000233237	2	330526	1	863135	0.187560038	0.551527678	0.006050961	0.001158567	5.222796391
LncRNA	BRCA	ENSG00000233288	2	263134	4	1151996	0.310130792	0.561730623	0.00760069	0.003472234	2.18899116
LncRNA	BRCA	ENSG00000233304	1	342815	7	1625465	0.783666069	0.80779167	0.002917025	0.00430646	0.677360342
LncRNA	BRCA	ENSG00000233342	1	36383	1	192191	0.293011945	0.556780036	0.027485364	0.005203157	5.282439601
LncRNA	BRCA	ENSG00000233365	1	94079	2	1325182	0.185971308	0.551527678	0.010629365	0.001509227	7.042921375
LncRNA	BRCA	ENSG00000233379	1	86591	4	1050716	0.326964686	0.566601203	0.011548544	0.003806928	3.03356007
LncRNA	BRCA	ENSG00000233399	1	145823	4	2018012	0.294498615	0.557423304	0.006857629	0.001982149	3.459694287
LncRNA	BRCA	ENSG00000233421	1	150047	2	383614	0.62856229	0.703960765	0.006664578	0.005213574	1.278312795
LncRNA	BRCA	ENSG00000233456	1	39647	1	287999	0.227369165	0.551527678	0.025222589	0.003472234	7.264080511
LncRNA	BRCA	ENSG00000233534	1	50975	2	479998	0.26124453	0.551527678	0.01961746	0.004166684	4.708170672
LncRNA	BRCA	ENSG00000233593	1	374207	1	2192543	0.270325669	0.551527678	0.002672318	0.000456091	5.859171528
LncRNA	BRCA	ENSG00000233639	1	81023	10	2987894	0.254958843	0.551527678	0.012342174	0.003346839	3.687710897
LncRNA	BRCA	ENSG00000233725	1	478943	15	9351537	0.550290472	0.665821901	0.002087931	0.001604014	1.301691015
LncRNA	BRCA	ENSG00000233760	1	266975	2	1149694	0.465507754	0.620440361	0.003745669	0.001739593	2.153186628
LncRNA	BRCA	ENSG00000233945	1	33695	1	862271	0.073800628	0.551527678	0.029677994	0.001159728	25.59047336
LncRNA	BRCA	ENSG00000234022	1	39263	3	956157	0.148683054	0.551527678	0.025469271	0.00313756	8.117540687
LncRNA	BRCA	ENSG00000234191	1	75455	4	1925756	0.174833086	0.551527678	0.013252932	0.002077106	6.380478431
LncRNA	BRCA	ENSG00000234210	2	388702	5	2395195	0.254559554	0.551527678	0.00514533	0.002087513	2.464813662
LncRNA	BRCA	ENSG00000234273	1	37247	3	1827645	0.077529262	0.551527678	0.0268478	0.001641457	16.35608237
LncRNA	BRCA	ENSG00000234275	1	55583	1	769535	0.130189605	0.551527678	0.017991112	0.001299486	13.84479067
LncRNA	BRCA	ENSG00000234283	3	40317	2	1055998	0.000470283	0.146640494	0.074410298	0.001893943	39.28856314
LncRNA	BRCA	ENSG00000234308	1	107711	2	2116222	0.138374492	0.551527678	0.009284103	0.00094508	9.82361133
LncRNA	BRCA	ENSG00000234380	1	309023	4	2586812	0.431205889	0.608775182	0.003236005	0.001546305	2.092734198
LncRNA	BRCA	ENSG00000234476	1	95231	7	1904633	0.323159352	0.565383299	0.010500782	0.003675249	2.857162359
LncRNA	BRCA	ENSG00000234520	1	96095	1	1153151	0.1479278	0.551527678	0.010406369	0.000867189	12.00011447
LncRNA	BRCA	ENSG00000234542	1	42047	6	866586	0.282269084	0.553708758	0.02378291	0.006923721	3.434989417
LncRNA	BRCA	ENSG00000234595	1	60959	1	384767	0.254822825	0.551527678	0.016404469	0.002598975	6.311898161
LncRNA	BRCA	ENSG00000234613	1	73631	1	577151	0.21348365	0.551527678	0.013581236	0.001732649	7.838424033
LncRNA	BRCA	ENSG00000234622	1	52607	8	959032	0.381603581	0.590728658	0.019008877	0.008341745	2.278765183
LncRNA	BRCA	ENSG00000234625	1	33887	1	763391	0.08320025	0.551527678	0.029509842	0.001309945	22.52754744
LncRNA	BRCA	ENSG00000234660	1	70463	5	965755	0.344617953	0.574299615	0.014191845	0.005177297	2.741169124
LncRNA	BRCA	ENSG00000234698	1	59135	4	764156	0.311121089	0.561730623	0.016910459	0.005234533	3.2305572
LncRNA	BRCA	ENSG00000234712	1	36287	2	480958	0.196043844	0.551527678	0.027558079	0.004158367	6.627139196
LncRNA	BRCA	ENSG00000234864	1	380639	5	1622203	0.717674375	0.768908438	0.002627161	0.003082228	0.852357746
LncRNA	BRCA	ENSG00000234869	2	283102	3	1154301	0.256493406	0.551527678	0.007064592	0.002598975	2.718221701
LncRNA	BRCA	ENSG00000234891	1	73727	2	672670	0.268024861	0.551527678	0.013563552	0.002973226	4.56189727
LncRNA	BRCA	ENSG00000234919	1	53279	4	1149692	0.202681961	0.551527678	0.018769121	0.003479193	5.394677077
LncRNA	BRCA	ENSG00000234944	1	164543	11	961909	0.849668074	0.858496314	0.006077439	0.011435593	0.531449364
LncRNA	BRCA	ENSG00000234948	2	468766	68	23159068	0.405630345	0.591712555	0.004266521	0.002936215	1.453068394
LncRNA	BRCA	ENSG00000234952	1	23423	4	761084	0.140632996	0.551527678	0.042693079	0.005255662	8.12325492
LncRNA	BRCA	ENSG00000234962	1	265631	1	960959	0.38622276	0.591712555	0.003764621	0.001040627	3.617646284
LncRNA	BRCA	ENSG00000234978	1	167231	15	1923825	0.736490523	0.778163545	0.005979753	0.007796967	0.766933164
LncRNA	BRCA	ENSG00000235099	1	70943	1	768767	0.161832596	0.551527678	0.014095823	0.001300784	10.83640387
LncRNA	BRCA	ENSG00000235139	1	410495	16	4589552	0.766904182	0.796291229	0.002436083	0.003486179	0.698783176
LncRNA	BRCA	ENSG00000235142	1	634559	15	5742705	0.813055419	0.831028223	0.001575898	0.002612009	0.603327665
LncRNA	BRCA	ENSG00000235166	2	277150	7	3273785	0.152085162	0.551527678	0.007216309	0.002138198	3.374949099
LncRNA	BRCA	ENSG00000235221	1	78815	5	1534459	0.259572198	0.551527678	0.01268794	0.003258477	3.89382478
LncRNA	BRCA	ENSG00000235244	1	199583	5	1910395	0.449102056	0.618309164	0.005010447	0.00261726	1.914386496
LncRNA	BRCA	ENSG00000235337	1	33311	9	3455991	0.091467682	0.551527678	0.030020113	0.002604173	11.52769355
LncRNA	BRCA	ENSG00000235366	1	49919	1	383999	0.216850411	0.551527678	0.020032453	0.002604173	7.692441756
LncRNA	BRCA	ENSG00000235431	1	34655	1	1060223	0.06230204	0.551527678	0.028855865	0.000943198	30.59365171
LncRNA	BRCA	ENSG00000235538	1	69023	10	3932054	0.174212888	0.551527678	0.014487924	0.0025432	5.696730075
LncRNA	BRCA	ENSG00000235545	2	117886	1	1251743	0.020949471	0.551527678	0.016965543	0.000798886	21.23649967
LncRNA	BRCA	ENSG00000235565	1	218111	3	674013	0.674184865	0.742214857	0.004584821	0.004450953	1.030076429
LncRNA	BRCA	ENSG00000235584	1	107423	2	769534	0.324308689	0.566373628	0.009308993	0.002598975	3.581793471
LncRNA	BRCA	ENSG00000235625	1	32831	3	385533	0.278845241	0.551527678	0.030459017	0.007781435	3.914318784
LncRNA	BRCA	ENSG00000235770	1	540287	19	6905069	0.77835894	0.804659792	0.001850868	0.002751602	0.672651173
LncRNA	BRCA	ENSG00000235779	1	307775	2	1060222	0.534483881	0.65694158	0.003249127	0.001886397	1.722397856
LncRNA	BRCA	ENSG00000235858	1	32543	1	679391	0.089331989	0.551527678	0.030728575	0.001471906	20.87671696
LncRNA	BRCA	ENSG00000235885	1	141983	25	7199975	0.398139238	0.591712555	0.007043097	0.003472234	2.028404809
LncRNA	BRCA	ENSG00000235887	1	39167	3	191805	0.524445765	0.652031803	0.025531698	0.015640885	1.632369086
LncRNA	BRCA	ENSG00000235979	1	283583	2	2116222	0.314265909	0.561894698	0.003526304	0.00094508	3.731221547
LncRNA	BRCA	ENSG00000236120	1	93695	15	3442161	0.349293182	0.574299615	0.010672928	0.004357728	2.449195795
LncRNA	BRCA	ENSG00000236151	1	51263	1	863135	0.10898115	0.551527678	0.019507247	0.001158567	16.83738759
LncRNA	BRCA	ENSG00000236172	2	648094	12	2975988	0.743318789	0.782425911	0.003085972	0.004032274	0.765317994
LncRNA	BRCA	ENSG00000236387	1	39167	2	479518	0.209861049	0.551527678	0.025531698	0.004170855	6.121454286
LncRNA	BRCA	ENSG00000236494	1	228959	2	1633630	0.325301257	0.566421449	0.004367594	0.001224267	3.567516455
LncRNA	BRCA	ENSG00000236507	1	89087	2	954238	0.234912401	0.551527678	0.011224982	0.002095913	5.35565234
LncRNA	BRCA	ENSG00000236511	1	85055	6	863994	0.481732843	0.625351057	0.011757098	0.006944493	1.693010405
LncRNA	BRCA	ENSG00000236532	2	456286	5	4307035	0.139357435	0.551527678	0.004383216	0.001160891	3.775732764
LncRNA	BRCA	ENSG00000236635	1	54719	10	3473270	0.15797605	0.551527678	0.018275188	0.002879131	6.347466145
LncRNA	BRCA	ENSG00000236663	1	40511	1	862271	0.087733442	0.551527678	0.024684654	0.001159728	21.2848609
LncRNA	BRCA	ENSG00000236678	1	391103	9	2111991	0.81712784	0.833527562	0.002556871	0.004261382	0.600009887
LncRNA	BRCA	ENSG00000236682	1	258239	2	1727998	0.341529375	0.573745715	0.003872382	0.001157409	3.345733991
LncRNA	BRCA	ENSG00000236760	1	91391	4	960956	0.365075209	0.586082688	0.010941996	0.004162521	2.628694292
LncRNA	BRCA	ENSG00000236780	2	267646	17	6815983	0.160065252	0.551527678	0.007472557	0.002494138	2.996048336
LncRNA	BRCA	ENSG00000236819	1	71999	1	1444319	0.092710983	0.551527678	0.013889082	0.000692368	20.06026473
LncRNA	BRCA	ENSG00000236830	2	618046	6	2498490	0.491716863	0.625821461	0.003236005	0.00240145	1.347521058
LncRNA	BRCA	ENSG00000236858	1	228767	8	1341304	0.757635141	0.791887752	0.00437126	0.005964345	0.732898539
LncRNA	BRCA	ENSG00000236897	2	83422	3	1057053	0.046097746	0.551527678	0.023974491	0.002838079	8.447435928
LncRNA	BRCA	ENSG00000236922	1	341279	56	20235688	0.614533706	0.697133998	0.002930154	0.002767388	1.058815724
LncRNA	BRCA	ENSG00000236985	2	79966	1	671327	0.031575068	0.551527678	0.02501063	0.001489587	16.79031088
LncRNA	BRCA	ENSG00000237104	5	180379	2	1150846	0.0007551	0.146640494	0.027719413	0.001737852	15.95038779
LncRNA	BRCA	ENSG00000237222	1	401375	12	5873556	0.576554326	0.677037854	0.002491436	0.002043055	1.219465587
LncRNA	BRCA	ENSG00000237262	1	45023	1	863135	0.096694605	0.551527678	0.02221087	0.001158567	19.17097928
LncRNA	BRCA	ENSG00000237267	1	194783	3	1055997	0.491926387	0.630839471	0.005133918	0.002840917	1.807134093
LncRNA	BRCA	ENSG00000237342	1	45983	2	866590	0.143676036	0.551527678	0.021747167	0.002307896	9.422938912
LncRNA	BRCA	ENSG00000237346	2	46942	4	851900	0.035539094	0.551527678	0.042605769	0.004695387	9.073963615
LncRNA	BRCA	ENSG00000237352	1	59807	1	1434239	0.07845806	0.551527678	0.016720451	0.000697234	23.98112261
LncRNA	BRCA	ENSG00000237377	1	32927	1	479999	0.124268081	0.551527678	0.030370213	0.002083338	14.57767182
LncRNA	BRCA	ENSG00000237438	2	417982	2	1052830	0.320524051	0.563820387	0.004784895	0.001899642	2.518840524
LncRNA	BRCA	ENSG00000237460	1	67967	6	771066	0.446412062	0.617125186	0.014713022	0.007781435	1.890785234
LncRNA	BRCA	ENSG00000237461	1	148223	17	7871983	0.285215577	0.556780036	0.006746591	0.002159558	3.124061877
LncRNA	BRCA	ENSG00000237480	1	59615	3	288573	0.528191203	0.653845118	0.016774302	0.010395983	1.613536862
LncRNA	BRCA	ENSG00000237489	1	272927	8	2488504	0.608044553	0.694140044	0.003663983	0.003214783	1.139729671
LncRNA	BRCA	ENSG00000237523	1	208415	1	1155455	0.282271715	0.553708758	0.004798119	0.00086546	5.544010748
LncRNA	BRCA	ENSG00000237531	1	56447	8	771064	0.470521317	0.620440361	0.017715733	0.010375274	1.707495527
LncRNA	BRCA	ENSG00000237560	1	69119	1	767999	0.158318267	0.551527678	0.014467802	0.001302085	11.1112574
LncRNA	BRCA	ENSG00000237658	1	49823	1	767231	0.118239319	0.551527678	0.020071052	0.001303388	15.39913293
LncRNA	BRCA	ENSG00000237713	1	80831	5	1916155	0.219570708	0.551527678	0.012371491	0.002609392	4.741138919
LncRNA	BRCA	ENSG00000237716	1	25535	1	482879	0.097927195	0.551527678	0.039161935	0.002070912	18.91047582
LncRNA	BRCA	ENSG00000237803	1	249119	7	2795129	0.494903618	0.631259662	0.004014146	0.002504357	1.602865068
LncRNA	BRCA	ENSG00000237864	1	67103	4	1240508	0.231569064	0.551527678	0.014902463	0.003224485	4.62165626
LncRNA	BRCA	ENSG00000237947	1	58847	2	481438	0.292458247	0.556780036	0.01699322	0.004154221	4.090590854
LncRNA	BRCA	ENSG00000238005	1	159935	4	1625468	0.374524101	0.589985702	0.00625254	0.00246083	2.540825961
LncRNA	BRCA	ENSG00000238033	2	248830	4	1247996	0.262191983	0.551527678	0.008037616	0.003205138	2.507728168
LncRNA	BRCA	ENSG00000238042	2	95806	10	3065846	0.04953529	0.551527678	0.020875519	0.003261742	6.400112728
LncRNA	BRCA	ENSG00000238054	1	44735	3	768765	0.20247557	0.551527678	0.022353862	0.003902363	5.728288812
LncRNA	BRCA	ENSG00000238063	1	75839	2	770302	0.245507883	0.551527678	0.013185828	0.002596384	5.078534791
LncRNA	BRCA	ENSG00000238107	1	184127	1	864863	0.320245876	0.563820387	0.005431034	0.001156252	4.697100371
LncRNA	BRCA	ENSG00000238129	2	60094	2	479518	0.063824648	0.551527678	0.033281193	0.004170855	7.979465504
LncRNA	BRCA	ENSG00000238217	2	237406	7	3740249	0.096956386	0.551527678	0.008424387	0.001871533	4.501329248
LncRNA	BRCA	ENSG00000238284	1	112415	9	2111991	0.404640092	0.591712555	0.00889561	0.004261382	2.087494255
LncRNA	BRCA	ENSG00000238290	2	196222	6	3174330	0.07506601	0.551527678	0.010192537	0.001890163	5.392412675
LncRNA	BRCA	ENSG00000239205	1	187007	4	1149692	0.52930574	0.653845118	0.005347393	0.003479193	1.536963857
LncRNA	BRCA	ENSG00000239407	1	108767	6	1343994	0.420008547	0.600677803	0.009193965	0.004464306	2.059438984
LncRNA	BRCA	ENSG00000239589	1	180383	24	4996968	0.587928033	0.684506139	0.00554376	0.004802912	1.154249569
LncRNA	BRCA	ENSG00000239767	2	67678	5	1055995	0.062201135	0.551527678	0.029551701	0.004734871	6.241289636
LncRNA	BRCA	ENSG00000240498	2	405598	2	3740254	0.050210691	0.175737418	0.004930991	0.000534723	9.221579002
LncRNA	BRCA	ENSG00000240567	1	273119	5	1816699	0.568434617	0.676990812	0.003661408	0.002752245	1.330335129
LncRNA	BRCA	ENSG00000240687	1	79871	2	1532926	0.14133372	0.551527678	0.012520189	0.001304694	9.596261472
LncRNA	BRCA	ENSG00000240875	1	366911	10	4036022	0.616005118	0.697133998	0.002725457	0.002477687	1.100000273
LncRNA	BRCA	ENSG00000240895	1	76895	2	949438	0.208347027	0.551527678	0.013004747	0.002106509	6.173600364
LncRNA	BRCA	ENSG00000241098	1	173567	4	1534460	0.414800544	0.597583574	0.005761464	0.00260678	2.210183964
LncRNA	BRCA	ENSG00000241163	1	433919	14	10730482	0.448231522	0.61822842	0.002304578	0.001304694	1.766373448
LncRNA	BRCA	ENSG00000241219	1	120287	1	674687	0.279724344	0.551527678	0.00831345	0.001482169	5.608976864
LncRNA	BRCA	ENSG00000241288	2	403006	9	4119735	0.256326494	0.551527678	0.004962705	0.002184607	2.271670066
LncRNA	BRCA	ENSG00000241316	1	291071	13	8823155	0.365169955	0.586082688	0.003435588	0.001473396	2.33174803
LncRNA	BRCA	ENSG00000241345	1	198143	3	2013981	0.312957679	0.561730623	0.00504686	0.001489587	3.388093448
LncRNA	BRCA	ENSG00000241369	1	295583	35	11265661	0.606381599	0.694140044	0.003383144	0.003106786	1.088953115
LncRNA	BRCA	ENSG00000241544	1	143711	2	767230	0.402544295	0.591712555	0.00695841	0.00260678	2.669350293
LncRNA	BRCA	ENSG00000241669	1	51359	1	385151	0.221473263	0.551527678	0.019470784	0.002596384	7.499191962
LncRNA	BRCA	ENSG00000241956	1	604223	51	19928013	0.788435805	0.811846412	0.001655018	0.002559211	0.646690631
LncRNA	BRCA	ENSG00000242012	1	31487	4	853628	0.165657099	0.551527678	0.031759139	0.004685882	6.777622511
LncRNA	BRCA	ENSG00000242021	1	85151	13	3851507	0.263721965	0.551527678	0.011743843	0.003375302	3.479345741
LncRNA	BRCA	ENSG00000242072	1	70751	2	768766	0.232119082	0.551527678	0.014134076	0.002601572	5.432898475
LncRNA	BRCA	ENSG00000242078	1	29279	2	676030	0.119438791	0.551527678	0.034154172	0.002958449	11.54462243
LncRNA	BRCA	ENSG00000242512	4	1160156	6	3559098	0.214476768	0.551527678	0.003447812	0.00168582	2.045183579
LncRNA	BRCA	ENSG00000242759	2	372670	33	11220735	0.310864211	0.561730623	0.005366678	0.002940984	1.824790151
LncRNA	BRCA	ENSG00000243197	5	319099	3	1054941	0.019941189	0.111154362	0.015669118	0.002843761	5.509998464
LncRNA	BRCA	ENSG00000243295	1	65375	4	2114108	0.141246822	0.551527678	0.015296367	0.001892051	8.084543021
LncRNA	BRCA	ENSG00000243321	2	188830	3	958077	0.192350114	0.551527678	0.010591537	0.003131272	3.38250278
LncRNA	BRCA	ENSG00000243349	1	349151	4	1051772	0.761474031	0.793486227	0.00286409	0.003803106	0.753092502
LncRNA	BRCA	ENSG00000243350	1	78815	2	767998	0.254036531	0.551527678	0.01268794	0.002604173	4.872156315
LncRNA	BRCA	ENSG00000243629	1	193727	4	2190332	0.345417208	0.574299615	0.005161903	0.001826207	2.82657038
LncRNA	BRCA	ENSG00000243701	1	403775	9	2975991	0.719812328	0.768908438	0.002476627	0.003024203	0.818935463
LncRNA	BRCA	ENSG00000243795	1	240191	1	1823999	0.219181985	0.551527678	0.004163353	0.000548246	7.593952313
LncRNA	BRCA	ENSG00000243818	1	197759	6	1827642	0.512852721	0.642862771	0.00505666	0.003282919	1.540293994
LncRNA	BRCA	ENSG00000244306	2	1117054	6	4790394	0.464241037	0.625821461	0.001790424	0.001252507	1.429472523
LncRNA	BRCA	ENSG00000244541	1	58463	1	384767	0.246406421	0.551527678	0.017104836	0.002598975	6.581376255
LncRNA	BRCA	ENSG00000245059	1	104447	3	478077	0.546335148	0.66469607	0.009574234	0.00627514	1.525740328
LncRNA	BRCA	ENSG00000245164	2	549502	3	2294781	0.248846134	0.551527678	0.003639659	0.001307314	2.784073579
LncRNA	BRCA	ENSG00000245479	1	124319	1	1245503	0.173274658	0.551527678	0.008043823	0.000802888	10.01860536
LncRNA	BRCA	ENSG00000245651	2	368926	6	2584218	0.263464278	0.551527678	0.005421141	0.002321786	2.33490185
LncRNA	BRCA	ENSG00000245685	3	221181	28	6137828	0.091963694	0.551527678	0.013563552	0.004561874	2.97324105
LncRNA	BRCA	ENSG00000245812	1	308543	2	1820350	0.374822861	0.589985702	0.003241039	0.00109869	2.949912978
LncRNA	BRCA	ENSG00000245870	1	219167	3	478077	0.778970345	0.804659792	0.004562731	0.00627514	0.727112202
LncRNA	BRCA	ENSG00000245937	2	620542	7	3655289	0.38359132	0.591712555	0.003222989	0.001915033	1.682993715
LncRNA	BRCA	ENSG00000246100	1	457535	2	959038	0.689694032	0.750011631	0.002185625	0.002085423	1.048048783
LncRNA	BRCA	ENSG00000246145	1	419135	2	1155454	0.604855409	0.694140044	0.002385866	0.001730921	1.378379281
LncRNA	BRCA	ENSG00000246379	1	386015	4	2009948	0.584545732	0.682204213	0.002590573	0.001990101	1.301729207
LncRNA	BRCA	ENSG00000246430	3	272637	8	5072728	0.016072856	0.551527678	0.011003642	0.001577061	6.97731049
LncRNA	BRCA	ENSG00000247011	1	197183	4	960956	0.606709631	0.694140044	0.005071431	0.004162521	1.218355538
LncRNA	BRCA	ENSG00000247131	2	267646	11	2490997	0.364025211	0.586082688	0.007472557	0.004415903	1.692192469
LncRNA	BRCA	ENSG00000247157	1	364127	6	2313210	0.640595416	0.713323565	0.002746295	0.002593798	1.058792674
LncRNA	BRCA	ENSG00000247516	2	416542	6	1150842	0.670927352	0.739467036	0.004801437	0.005213574	0.920949148
LncRNA	BRCA	ENSG00000248079	2	146974	13	3343187	0.129661567	0.551527678	0.013607849	0.003888505	3.499506454
LncRNA	BRCA	ENSG00000248112	2	71518	1	382463	0.06663223	0.551527678	0.027964988	0.002614632	10.69557314
LncRNA	BRCA	ENSG00000248118	3	307101	13	3847667	0.109779947	0.551527678	0.009768773	0.003378671	2.891306618
LncRNA	BRCA	ENSG00000248143	1	55871	7	1820345	0.214824461	0.551527678	0.017898373	0.003845425	4.654459124
LncRNA	BRCA	ENSG00000248150	1	203519	20	3555532	0.689291983	0.750011631	0.004913546	0.005625037	0.873513529
LncRNA	BRCA	ENSG00000248210	2	241918	11	7583989	0.059459176	0.551527678	0.008267264	0.001450424	5.699894555
LncRNA	BRCA	ENSG00000248215	3	156093	13	4023923	0.020245929	0.551527678	0.019219312	0.003230678	5.949002296
LncRNA	BRCA	ENSG00000248279	1	192767	3	1514493	0.380743995	0.590728658	0.00518761	0.001980861	2.6188663
LncRNA	BRCA	ENSG00000248319	1	419039	6	4215546	0.484889181	0.626933948	0.002386413	0.001423303	1.6766721
LncRNA	BRCA	ENSG00000248330	1	52415	5	1529851	0.183008212	0.551527678	0.019078508	0.003268292	5.837454927
LncRNA	BRCA	ENSG00000248339	3	475101	3	1343997	0.187497873	0.551527678	0.006314447	0.002232148	2.828865862
LncRNA	BRCA	ENSG00000248363	1	55775	1	673343	0.147141445	0.551527678	0.01792918	0.001485127	12.07248767
LncRNA	BRCA	ENSG00000248371	1	78527	9	2885751	0.235462027	0.551527678	0.012734473	0.003118772	4.083168846
LncRNA	BRCA	ENSG00000248397	1	43679	4	864860	0.218352502	0.551527678	0.022894297	0.004625026	4.950090432
LncRNA	BRCA	ENSG00000248434	1	107615	4	1631996	0.27333447	0.551527678	0.009292385	0.002450986	3.791283743
LncRNA	BRCA	ENSG00000248440	1	54335	1	962879	0.103977844	0.551527678	0.018404343	0.001038552	17.72115579
LncRNA	BRCA	ENSG00000248456	1	94175	2	852766	0.269667351	0.551527678	0.010618529	0.002345309	4.527560393
LncRNA	BRCA	ENSG00000248468	1	55199	2	956158	0.154963514	0.551527678	0.01811627	0.002091705	8.661008352
LncRNA	BRCA	ENSG00000248486	1	53567	1	1539071	0.066137034	0.551527678	0.01866821	0.000649743	28.73170049
LncRNA	BRCA	ENSG00000248491	1	103391	25	9398567	0.247577534	0.551527678	0.009672022	0.00265998	3.636125775
LncRNA	BRCA	ENSG00000248533	1	46751	2	1622206	0.081704311	0.551527678	0.021389917	0.001232889	17.34942568
LncRNA	BRCA	ENSG00000248538	1	83999	1	961919	0.154172705	0.551527678	0.011904904	0.001039589	11.45155299
LncRNA	BRCA	ENSG00000248587	1	445055	10	3373430	0.744149702	0.782425911	0.002246913	0.002964342	0.757980474
LncRNA	BRCA	ENSG00000248597	1	47039	1	1043327	0.08442005	0.551527678	0.021258955	0.000958472	22.18004209
LncRNA	BRCA	ENSG00000248677	2	322942	3	2099325	0.134923083	0.551527678	0.006193063	0.001429031	4.333750333
LncRNA	BRCA	ENSG00000248698	2	224830	5	2011963	0.150971479	0.551527678	0.00889561	0.002485135	3.579527643
LncRNA	BRCA	ENSG00000248701	1	46271	3	770301	0.208112078	0.551527678	0.021611809	0.003894581	5.549199282
LncRNA	BRCA	ENSG00000248771	2	306238	12	3644340	0.296666485	0.557978241	0.006530868	0.003292777	1.983392002
LncRNA	BRCA	ENSG00000248802	1	57311	2	1333246	0.118617464	0.551527678	0.017448657	0.001500098	11.63167629
LncRNA	BRCA	ENSG00000248810	2	359998	3	1250493	0.311502763	0.561730623	0.005555586	0.002399054	2.315740643
LncRNA	BRCA	ENSG00000248908	1	219839	4	1243004	0.557030814	0.668963572	0.004548783	0.003218011	1.413538999
LncRNA	BRCA	ENSG00000248912	1	90911	2	480958	0.405117267	0.591712555	0.010999769	0.004158367	2.645213451
LncRNA	BRCA	ENSG00000248925	1	50111	1	477119	0.181058069	0.551527678	0.019955698	0.002095913	9.521242841
LncRNA	BRCA	ENSG00000249100	1	89279	1	958079	0.163218067	0.551527678	0.011200842	0.001043755	10.73129179
LncRNA	BRCA	ENSG00000249125	1	51743	1	864863	0.109714673	0.551527678	0.019326286	0.001156252	16.71458941
LncRNA	BRCA	ENSG00000249173	1	76319	1	671327	0.193738106	0.551527678	0.013102897	0.001489587	8.796328568
LncRNA	BRCA	ENSG00000249174	1	63359	6	1354746	0.273816924	0.551527678	0.015783077	0.004428874	3.563676826
LncRNA	BRCA	ENSG00000249201	1	169055	3	958077	0.477961984	0.623791783	0.005915235	0.003131272	1.889083434
LncRNA	BRCA	ENSG00000249345	1	139007	18	4245102	0.457838855	0.620196701	0.007193882	0.004240181	1.696598013
LncRNA	BRCA	ENSG00000249365	1	43295	3	2105661	0.07818516	0.551527678	0.023097355	0.001424731	16.21173346
LncRNA	BRCA	ENSG00000249375	2	449086	12	4232436	0.394300779	0.591712555	0.00445349	0.002835247	1.570759276
LncRNA	BRCA	ENSG00000249406	1	80543	1	1150847	0.126538212	0.551527678	0.012415728	0.000868925	14.2886036
LncRNA	BRCA	ENSG00000249460	1	47327	4	760316	0.260610723	0.551527678	0.021129588	0.00526097	4.016290912
LncRNA	BRCA	ENSG00000249464	1	746783	49	21599951	0.817217548	0.833527562	0.001339077	0.002268524	0.590285701
LncRNA	BRCA	ENSG00000249484	1	327263	59	21879109	0.589681831	0.685725818	0.003055646	0.002696636	1.133132545
LncRNA	BRCA	ENSG00000249490	1	48863	1	291455	0.266545857	0.551527678	0.020465383	0.003431061	5.964738145
LncRNA	BRCA	ENSG00000249534	1	197663	13	7517939	0.304646583	0.560249682	0.005059116	0.001729197	2.925701826
LncRNA	BRCA	ENSG00000249550	1	430463	15	7760433	0.578427455	0.67832495	0.00232308	0.001932882	1.201873796
LncRNA	BRCA	ENSG00000249584	1	390623	1	1342655	0.399943223	0.591712555	0.002560013	0.000744793	3.437214399
LncRNA	BRCA	ENSG00000249631	1	192575	30	10528098	0.429883503	0.608775182	0.005192782	0.002849518	1.822337271
LncRNA	BRCA	ENSG00000249694	1	163679	9	1919991	0.558732705	0.668963572	0.006109519	0.004687522	1.303357995
LncRNA	BRCA	ENSG00000249699	1	268991	4	2687996	0.379279816	0.590728658	0.003717596	0.001488097	2.49822113
LncRNA	BRCA	ENSG00000249846	1	189503	2	1542142	0.293688278	0.556975231	0.005276961	0.001296897	4.068911838
LncRNA	BRCA	ENSG00000249859	2	527326	34	12346814	0.436967629	0.625821461	0.00379272	0.002753747	1.377294456
LncRNA	BRCA	ENSG00000249892	2	72958	2	1054942	0.022991833	0.551527678	0.027413032	0.001895839	14.45957948
LncRNA	BRCA	ENSG00000249941	1	45215	2	1147390	0.109480854	0.551527678	0.022116554	0.001743086	12.68815659
LncRNA	BRCA	ENSG00000249966	2	41086	2	478558	0.033670772	0.551527678	0.048678382	0.004179222	11.64771455
LncRNA	BRCA	ENSG00000250039	1	179903	15	4136241	0.49399125	0.631259662	0.005558551	0.003626481	1.532767102
LncRNA	BRCA	ENSG00000250041	1	90911	1	962879	0.165098493	0.551527678	0.010999769	0.001038552	10.59144658
LncRNA	BRCA	ENSG00000250125	2	391582	10	5573558	0.184003938	0.551527678	0.005107487	0.001794186	2.846687539
LncRNA	BRCA	ENSG00000250208	6	524538	2	766462	0.053824761	0.551527678	0.011438637	0.002609392	4.383640461
LncRNA	BRCA	ENSG00000250252	1	45695	2	964798	0.129619416	0.551527678	0.021884232	0.002072973	10.55693183
LncRNA	BRCA	ENSG00000250274	1	209471	3	1245501	0.463020782	0.620440361	0.004773931	0.002408669	1.981978412
LncRNA	BRCA	ENSG00000250334	1	214175	10	4607990	0.393314179	0.591712555	0.004669079	0.002170144	2.151506945
LncRNA	BRCA	ENSG00000250341	1	151295	1	957119	0.254362386	0.551527678	0.006609604	0.001044802	6.326177336
LncRNA	BRCA	ENSG00000250387	1	265631	4	4502972	0.249172207	0.551527678	0.003764621	0.000888302	4.237995565
LncRNA	BRCA	ENSG00000250406	1	269471	2	1441438	0.401991956	0.591712555	0.003710974	0.001387503	2.674569805
LncRNA	BRCA	ENSG00000250427	1	117407	1	675359	0.274263015	0.551527678	0.00851738	0.001480694	5.752289046
LncRNA	BRCA	ENSG00000250453	2	43390	2	671998	0.020327532	0.551527678	0.04609357	0.002976199	15.48739341
LncRNA	BRCA	ENSG00000250481	1	53375	3	1154301	0.165407563	0.551527678	0.018735363	0.002598975	7.208749415
LncRNA	BRCA	ENSG00000250529	1	41471	4	385148	0.400297068	0.591712555	0.024113236	0.010385618	2.321791131
LncRNA	BRCA	ENSG00000250544	1	201023	3	963837	0.531274069	0.654653707	0.004974555	0.003112559	1.598220104
LncRNA	BRCA	ENSG00000250546	1	344447	86	36347530	0.559820915	0.66944102	0.002903204	0.002366048	1.227026793
LncRNA	BRCA	ENSG00000250579	1	85343	2	765694	0.271683356	0.551527678	0.011717423	0.002612009	4.485980104
LncRNA	BRCA	ENSG00000250584	1	162431	7	1444313	0.573699132	0.677037854	0.00615646	0.004846595	1.270265088
LncRNA	BRCA	ENSG00000250597	1	52319	3	962877	0.190748486	0.551527678	0.019113515	0.003115663	6.134654714
LncRNA	BRCA	ENSG00000250786	1	187295	4	864860	0.624742357	0.703275581	0.005339171	0.004625026	1.15440882
LncRNA	BRCA	ENSG00000250819	1	163583	6	1341306	0.553148667	0.668043975	0.006113105	0.004473252	1.36659066
LncRNA	BRCA	ENSG00000250874	1	139487	1	383231	0.462490615	0.620440361	0.007169127	0.002609392	2.74743166
LncRNA	BRCA	ENSG00000250887	1	71711	2	382078	0.403110878	0.591712555	0.013944862	0.005234533	2.664012495
LncRNA	BRCA	ENSG00000250915	1	44543	1	479519	0.162767222	0.551527678	0.022450217	0.002085423	10.76530544
LncRNA	BRCA	ENSG00000250971	1	40415	2	483838	0.213901546	0.551527678	0.024743288	0.004133615	5.985871582
LncRNA	BRCA	ENSG00000251002	1	315263	12	7103988	0.43134637	0.608775182	0.003171955	0.001689192	1.877794096
LncRNA	BRCA	ENSG00000251026	1	55103	2	477598	0.279329608	0.551527678	0.018147832	0.004187622	4.333684191
LncRNA	BRCA	ENSG00000251055	1	64511	6	1425594	0.266411303	0.551527678	0.015501232	0.004208772	3.683077305
LncRNA	BRCA	ENSG00000251072	1	87743	6	2111994	0.24793865	0.551527678	0.011396921	0.002840917	4.011704637
LncRNA	BRCA	ENSG00000251136	2	410590	12	3736500	0.410257274	0.595712429	0.004871039	0.003211562	1.516719842
LncRNA	BRCA	ENSG00000251141	2	212254	9	4136247	0.09779842	0.551527678	0.009422673	0.002175886	4.33050025
LncRNA	BRCA	ENSG00000251176	1	38783	2	1050718	0.103034843	0.551527678	0.025784493	0.00190346	13.54611557
LncRNA	BRCA	ENSG00000251273	1	51263	1	476639	0.184784467	0.551527678	0.019507247	0.002098024	9.297914675
LncRNA	BRCA	ENSG00000251339	2	174046	16	5946032	0.091616335	0.551527678	0.011491215	0.00269087	4.270445744
LncRNA	BRCA	ENSG00000251350	1	271007	2	577150	0.684908544	0.748925897	0.003689942	0.003465304	1.064824894
LncRNA	BRCA	ENSG00000251383	2	109726	1	1434239	0.014433862	0.551527678	0.018227221	0.000697234	26.14219055
LncRNA	BRCA	ENSG00000251388	1	59423	9	5957943	0.094477743	0.551527678	0.016828501	0.001510588	11.14036092
LncRNA	BRCA	ENSG00000251399	1	34079	1	767999	0.083171561	0.551527678	0.029343584	0.001302085	22.53584319
LncRNA	BRCA	ENSG00000251408	1	395615	2	1343998	0.538854778	0.659808309	0.00252771	0.001488097	1.698618606
LncRNA	BRCA	ENSG00000251410	3	57597	1	961919	0.000690644	0.146640494	0.052086046	0.001039589	50.10255742
LncRNA	BRCA	ENSG00000251442	1	283295	4	3171164	0.348081676	0.574299615	0.003529889	0.001261366	2.798464498
LncRNA	BRCA	ENSG00000251517	1	108287	2	1055998	0.253875561	0.551527678	0.009234719	0.001893943	4.875922318
LncRNA	BRCA	ENSG00000251538	2	228190	11	6131701	0.077258481	0.551527678	0.008764626	0.001793956	4.885642347
LncRNA	BRCA	ENSG00000251562	10	835958	1	670655	0.015077459	0.111154362	0.011962323	0.00149108	8.022592044
LncRNA	BRCA	ENSG00000251629	2	184894	31	9188321	0.137743336	0.551527678	0.010817009	0.003373848	3.206133802
LncRNA	BRCA	ENSG00000251632	1	217343	5	3075067	0.336189858	0.569743711	0.004601022	0.001625981	2.829690397
LncRNA	BRCA	ENSG00000253105	1	100415	1	766463	0.218252752	0.551527678	0.009958672	0.001304694	7.632953244
LncRNA	BRCA	ENSG00000253111	1	135839	3	3935997	0.126912236	0.551527678	0.007361656	0.000762196	9.658485413
LncRNA	BRCA	ENSG00000253139	2	82654	1	670655	0.033474136	0.551527678	0.024197256	0.00149108	16.22801074
LncRNA	BRCA	ENSG00000253163	1	59903	3	863997	0.235198248	0.551527678	0.016693655	0.003472234	4.807755872
LncRNA	BRCA	ENSG00000253205	1	280991	14	4521010	0.595239865	0.689711108	0.003558833	0.003096653	1.149251349
LncRNA	BRCA	ENSG00000253220	1	46943	2	955198	0.134048322	0.551527678	0.021302431	0.002093807	10.17401956
LncRNA	BRCA	ENSG00000253230	1	397055	4	1343996	0.725885708	0.77199893	0.002518543	0.002976199	0.846227853
LncRNA	BRCA	ENSG00000253281	2	165598	2	1054942	0.091483977	0.551527678	0.012077441	0.001895839	6.370499644
LncRNA	BRCA	ENSG00000253314	1	183743	3	769533	0.575347481	0.677037854	0.005442384	0.003898468	1.396031413
LncRNA	BRCA	ENSG00000253315	1	55007	2	1431358	0.106965238	0.551527678	0.018179504	0.001397274	13.01068955
LncRNA	BRCA	ENSG00000253342	1	44639	2	768766	0.155767831	0.551527678	0.022401936	0.002601572	8.610923184
LncRNA	BRCA	ENSG00000253361	1	36383	3	766461	0.169316799	0.551527678	0.027485364	0.003914093	7.022153203
LncRNA	BRCA	ENSG00000253377	1	32255	4	3096572	0.050493057	0.551527678	0.031002945	0.001291751	24.00071307
LncRNA	BRCA	ENSG00000253394	1	129983	33	9619167	0.366416474	0.586250174	0.007693314	0.00343065	2.242523323
LncRNA	BRCA	ENSG00000253408	1	169151	2	2011966	0.215080762	0.551527678	0.005911878	0.000994053	5.947248317
LncRNA	BRCA	ENSG00000253434	1	133343	23	3935977	0.550493455	0.665821901	0.007499456	0.00584353	1.283377716
LncRNA	BRCA	ENSG00000253469	1	60479	1	962879	0.114704564	0.551527678	0.016534665	0.001038552	15.92088163
LncRNA	BRCA	ENSG00000253510	1	293663	1	768767	0.476413237	0.623619264	0.003405264	0.001300784	2.617854479
LncRNA	BRCA	ENSG00000253521	1	94271	2	849310	0.270775926	0.551527678	0.010607716	0.002354853	4.50461966
LncRNA	BRCA	ENSG00000253538	1	37343	3	769533	0.172664527	0.551527678	0.02677878	0.003898468	6.869051763
LncRNA	BRCA	ENSG00000253554	1	153407	50	12613678	0.460179986	0.620196701	0.006518607	0.003963951	1.644472286
LncRNA	BRCA	ENSG00000253584	1	115391	19	9934061	0.20624084	0.551527678	0.008666187	0.001912612	4.531075351
LncRNA	BRCA	ENSG00000253656	1	198911	1	2503487	0.141793012	0.551527678	0.005027374	0.000399443	12.58596558
LncRNA	BRCA	ENSG00000253658	1	272639	41	12396343	0.598969232	0.693039762	0.003667854	0.003307427	1.108974979
LncRNA	BRCA	ENSG00000253669	1	271583	2	672670	0.638473197	0.712594798	0.003682116	0.002973226	1.238424349
LncRNA	BRCA	ENSG00000253682	1	73727	3	578877	0.380921468	0.590728658	0.013563552	0.005182448	2.617209435
LncRNA	BRCA	ENSG00000253717	1	45695	3	577149	0.262716834	0.551527678	0.021884232	0.005197964	4.210154284
LncRNA	BRCA	ENSG00000253734	2	356350	7	1154297	0.664491737	0.735714341	0.00561246	0.006064297	0.925492193
LncRNA	BRCA	ENSG00000253738	1	576863	3	1335933	0.762062166	0.793486227	0.001733514	0.002245622	0.771952786
LncRNA	BRCA	ENSG00000253762	1	54335	9	1543671	0.292440498	0.556780036	0.018404343	0.005830258	3.15669458
LncRNA	BRCA	ENSG00000253778	1	73055	14	3363346	0.275538406	0.551527678	0.013688317	0.004162521	3.288467593
LncRNA	BRCA	ENSG00000253832	1	57887	1	961919	0.110303556	0.551527678	0.017275036	0.001039589	16.61718521
LncRNA	BRCA	ENSG00000253836	2	78142	11	3758965	0.027868867	0.551527678	0.025594431	0.002926337	8.746233547
LncRNA	BRCA	ENSG00000253894	2	364318	4	1437116	0.350139415	0.574299615	0.00548971	0.002783352	1.972337354
LncRNA	BRCA	ENSG00000253967	1	227231	2	1052830	0.443605873	0.617125186	0.004400808	0.001899642	2.316651337
LncRNA	BRCA	ENSG00000253979	1	34559	1	675359	0.094990837	0.551527678	0.028936022	0.001480694	19.54220319
LncRNA	BRCA	ENSG00000254039	1	37919	6	1638522	0.147983713	0.551527678	0.026372003	0.003661837	7.201851315
LncRNA	BRCA	ENSG00000254101	2	259774	87	20164233	0.312972469	0.561730623	0.007699	0.00431457	1.784418711
LncRNA	BRCA	ENSG00000254135	1	93695	6	1239258	0.399617886	0.591712555	0.010672928	0.004841607	2.204418592
LncRNA	BRCA	ENSG00000254139	2	236254	1	671327	0.168007721	0.551527678	0.008465465	0.001489587	5.683095313
LncRNA	BRCA	ENSG00000254142	2	105598	3	672669	0.139040911	0.551527678	0.018939753	0.004459846	4.246728158
LncRNA	BRCA	ENSG00000254162	1	361535	3	867453	0.751805382	0.788336469	0.002765984	0.003458401	0.799787019
LncRNA	BRCA	ENSG00000254223	1	65567	1	479519	0.226106007	0.551527678	0.015251575	0.002085423	7.313419861
LncRNA	BRCA	ENSG00000254275	1	437471	10	3366710	0.739151052	0.78012573	0.002285866	0.002970259	0.769584727
LncRNA	BRCA	ENSG00000254302	1	51551	2	672670	0.198704509	0.551527678	0.019398266	0.002973226	6.524315726
LncRNA	BRCA	ENSG00000254303	1	75839	8	2961112	0.203559542	0.551527678	0.013185828	0.002701688	4.880589143
LncRNA	BRCA	ENSG00000254366	1	82943	9	2781207	0.254624103	0.551527678	0.012056473	0.003236005	3.725727307
LncRNA	BRCA	ENSG00000254377	2	334366	5	1244251	0.455526329	0.620196701	0.005981469	0.004018482	1.488489858
LncRNA	BRCA	ENSG00000254486	1	317567	4	2495996	0.450540093	0.618775715	0.003148942	0.001602567	1.964936533
LncRNA	BRCA	ENSG00000254519	1	136223	3	1829469	0.24969431	0.551527678	0.007340904	0.00163982	4.476652254
LncRNA	BRCA	ENSG00000254530	1	54527	19	4319981	0.221869937	0.551527678	0.018339538	0.004398167	4.169813506
LncRNA	BRCA	ENSG00000254562	1	137087	2	1444318	0.238168247	0.551527678	0.007294638	0.001384737	5.267888275
LncRNA	BRCA	ENSG00000254587	1	158111	8	4996984	0.244487809	0.551527678	0.006324671	0.001600966	3.950534751
LncRNA	BRCA	ENSG00000254599	1	41759	2	668638	0.16618502	0.551527678	0.023946934	0.002991155	8.005914893
LncRNA	BRCA	ENSG00000254626	1	79871	2	1149694	0.182491562	0.551527678	0.012520189	0.001739593	7.197192974
LncRNA	BRCA	ENSG00000254669	1	51551	1	959999	0.099327652	0.551527678	0.019398266	0.001041668	18.62231577
LncRNA	BRCA	ENSG00000254934	1	111839	4	861404	0.456840478	0.620196701	0.008941425	0.004643582	1.925544756
LncRNA	BRCA	ENSG00000254972	1	33311	3	961917	0.127310068	0.551527678	0.030020113	0.003118772	9.625619165
LncRNA	BRCA	ENSG00000254987	2	53950	6	4603386	0.003586796	0.290231544	0.037071362	0.001303388	28.44229842
LncRNA	BRCA	ENSG00000255087	2	224350	9	3555543	0.13577647	0.551527678	0.008914642	0.002531259	3.521821559
LncRNA	BRCA	ENSG00000255090	1	198335	22	9628778	0.374337799	0.589985702	0.005041974	0.002284817	2.206729661
LncRNA	BRCA	ENSG00000255124	1	47615	2	952318	0.136160199	0.551527678	0.021001785	0.002100139	10.00018902
LncRNA	BRCA	ENSG00000255193	1	65567	2	577726	0.275665732	0.551527678	0.015251575	0.003461849	4.40561563
LncRNA	BRCA	ENSG00000255246	1	71039	6	2775642	0.162138081	0.551527678	0.014076775	0.002161662	6.512014527
LncRNA	BRCA	ENSG00000255258	1	93599	6	1614042	0.326050281	0.566421449	0.010683875	0.003717375	2.874037116
LncRNA	BRCA	ENSG00000255279	1	111359	7	2015993	0.349575345	0.574299615	0.008979966	0.003472234	2.586221141
LncRNA	BRCA	ENSG00000255300	1	93791	33	9256095	0.290209281	0.556780036	0.010662004	0.003565218	2.990561219
LncRNA	BRCA	ENSG00000255332	1	148031	4	1154300	0.453001471	0.620196701	0.006755342	0.003465304	1.949422756
LncRNA	BRCA	ENSG00000255367	1	132191	12	2114100	0.545459405	0.66469607	0.007564812	0.005676174	1.33273067
LncRNA	BRCA	ENSG00000255388	1	98495	34	12735326	0.236352463	0.551527678	0.0101528	0.002669739	3.802918034
LncRNA	BRCA	ENSG00000255420	1	150047	3	1345341	0.34489072	0.574299615	0.006664578	0.002229918	2.988710204
LncRNA	BRCA	ENSG00000255484	1	198239	4	1727996	0.419012142	0.600677803	0.005044416	0.00231482	2.179182704
LncRNA	BRCA	ENSG00000255553	1	75647	2	958078	0.203863665	0.551527678	0.013219295	0.002087513	6.332557801
LncRNA	BRCA	ENSG00000255717	2	364030	1	960959	0.184972389	0.551527678	0.005494053	0.001040627	5.279559377
LncRNA	BRCA	ENSG00000255814	1	43199	5	1149691	0.198535672	0.551527678	0.023148684	0.004348995	5.322766731
LncRNA	BRCA	ENSG00000255944	1	40223	9	2020023	0.178945173	0.551527678	0.024861398	0.004455395	5.580066131
LncRNA	BRCA	ENSG00000255970	1	300959	3	1638525	0.490590269	0.630798206	0.003322712	0.001830915	1.81478208
LncRNA	BRCA	ENSG00000255983	1	134879	1	1061279	0.212805598	0.551527678	0.007414053	0.000942259	7.868378324
LncRNA	BRCA	ENSG00000256166	1	51455	2	865726	0.159038431	0.551527678	0.019434457	0.0023102	8.412457487
LncRNA	BRCA	ENSG00000256193	1	208031	9	3537783	0.435258744	0.611629871	0.004806976	0.002543966	1.889559729
LncRNA	BRCA	ENSG00000256195	2	368350	3	2303997	0.142831392	0.551527678	0.005429619	0.001302085	4.169941632
LncRNA	BRCA	ENSG00000256292	1	69503	5	1249243	0.27737274	0.551527678	0.014387868	0.004002424	3.594788714
LncRNA	BRCA	ENSG00000256373	1	48575	5	1931515	0.138453256	0.551527678	0.020586722	0.002588642	7.952712301
LncRNA	BRCA	ENSG00000256389	1	44159	2	1537534	0.081439886	0.551527678	0.02264544	0.001300784	17.40906723
LncRNA	BRCA	ENSG00000256417	1	153983	3	2495997	0.212943716	0.551527678	0.006494223	0.001201925	5.403187365
LncRNA	BRCA	ENSG00000256422	1	123743	14	8473330	0.19545097	0.551527678	0.008081265	0.001652243	4.891087634
LncRNA	BRCA	ENSG00000256494	2	93502	5	860539	0.144771495	0.551527678	0.021389917	0.005810312	3.681371521
LncRNA	BRCA	ENSG00000256659	2	158974	5	959035	0.261673102	0.551527678	0.012580674	0.005213574	2.413061255
LncRNA	BRCA	ENSG00000256672	1	47615	1	952319	0.092968843	0.551527678	0.021001785	0.001050068	20.00039903
LncRNA	BRCA	ENSG00000256732	1	114431	16	3356624	0.434412473	0.611629871	0.008738891	0.004766694	1.833323138
LncRNA	BRCA	ENSG00000256884	1	55391	2	959038	0.155027832	0.551527678	0.018053474	0.002085423	8.656983987
LncRNA	BRCA	ENSG00000256906	1	164447	1	869183	0.292881571	0.556780036	0.006080987	0.001150506	5.285490158
LncRNA	BRCA	ENSG00000256982	2	206782	2	669310	0.238373638	0.551527678	0.009672022	0.002988152	3.236790436
LncRNA	BRCA	ENSG00000257060	2	275614	37	14783963	0.159659777	0.551527678	0.007256525	0.002502712	2.899464959
LncRNA	BRCA	ENSG00000257083	1	104927	3	4311357	0.091702846	0.551527678	0.009530435	0.000695837	13.69636986
LncRNA	BRCA	ENSG00000257151	1	443327	3	1252989	0.702311912	0.757716519	0.002255671	0.002394275	0.942110451
LncRNA	BRCA	ENSG00000257165	1	68927	6	3065850	0.144126279	0.551527678	0.014508103	0.001957043	7.413277816
LncRNA	BRCA	ENSG00000257185	1	81887	2	1055998	0.200728954	0.551527678	0.012211951	0.001893943	6.447897713
LncRNA	BRCA	ENSG00000257262	1	54815	1	290015	0.292656122	0.556780036	0.018243182	0.003448098	5.290796315
LncRNA	BRCA	ENSG00000257265	1	51935	6	1912314	0.17103056	0.551527678	0.019254838	0.00313756	6.136882642
LncRNA	BRCA	ENSG00000257357	1	176255	4	1156604	0.507958302	0.640555209	0.005673598	0.003458401	1.64052651
LncRNA	BRCA	ENSG00000257523	1	51839	1	385151	0.22318263	0.551527678	0.019290496	0.002596384	7.42975366
LncRNA	BRCA	ENSG00000257556	1	112991	3	1339965	0.276624465	0.551527678	0.008850262	0.002238864	3.953013957
LncRNA	BRCA	ENSG00000257613	1	60383	3	1148541	0.185314661	0.551527678	0.016560953	0.002612009	6.340311015
LncRNA	BRCA	ENSG00000257682	1	69983	3	959997	0.245317721	0.551527678	0.014289185	0.00312501	4.572524756
LncRNA	BRCA	ENSG00000257698	1	125951	6	862266	0.614946354	0.697133998	0.007939596	0.00695841	1.141007217
LncRNA	BRCA	ENSG00000257741	1	141887	5	1342651	0.452693682	0.620196701	0.007047862	0.003723976	1.892563801
LncRNA	BRCA	ENSG00000257756	1	101951	6	1727994	0.330533179	0.568049056	0.009808634	0.003472234	2.824876656
LncRNA	BRCA	ENSG00000257842	1	142367	32	8936896	0.406403756	0.591712555	0.0070241	0.003580662	1.961676512
LncRNA	BRCA	ENSG00000257869	1	48767	2	487198	0.248884097	0.551527678	0.02050567	0.004105107	4.995160662
LncRNA	BRCA	ENSG00000257920	1	55295	2	767230	0.188423817	0.551527678	0.018084818	0.00260678	6.937607379
LncRNA	BRCA	ENSG00000257959	1	47807	10	2007926	0.228047324	0.551527678	0.020917439	0.004980263	4.200066936
LncRNA	BRCA	ENSG00000257989	1	49151	3	676701	0.244569177	0.551527678	0.020345466	0.004433273	4.589265732
LncRNA	BRCA	ENSG00000258077	1	132959	28	14466980	0.233030236	0.551527678	0.007521116	0.001935442	3.885993856
LncRNA	BRCA	ENSG00000258084	2	102238	22	5957930	0.061480902	0.551527678	0.019562198	0.003692558	5.297736654
LncRNA	BRCA	ENSG00000258123	1	120575	1	1447199	0.147901955	0.551527678	0.008293593	0.00069099	12.00247978
LncRNA	BRCA	ENSG00000258169	1	357311	2	962878	0.61202379	0.696688277	0.002798682	0.002077106	1.347394847
LncRNA	BRCA	ENSG00000258183	1	107711	1	479999	0.33295622	0.568271829	0.009284103	0.002083338	4.456360075
LncRNA	BRCA	ENSG00000258285	1	101087	2	1244254	0.208902659	0.551527678	0.009892469	0.001607389	6.154371977
LncRNA	BRCA	ENSG00000258418	2	43486	1	575999	0.014090784	0.551527678	0.045991813	0.001736114	26.49123856
LncRNA	BRCA	ENSG00000258460	1	42911	4	671324	0.266407576	0.551527678	0.023304048	0.005958375	3.911141665
LncRNA	BRCA	ENSG00000258464	1	67583	1	957119	0.127557773	0.551527678	0.01479662	0.001044802	14.16212657
LncRNA	BRCA	ENSG00000258548	1	350783	5	1438555	0.729975216	0.773805606	0.002850765	0.00347571	0.820196532
LncRNA	BRCA	ENSG00000258586	1	112703	21	1247979	0.850752394	0.858496314	0.008872878	0.016827206	0.527293607
LncRNA	BRCA	ENSG00000258630	2	163294	8	1149688	0.358661525	0.584329431	0.012247847	0.00695841	1.760150404
LncRNA	BRCA	ENSG00000258642	1	73343	1	480959	0.24712461	0.551527678	0.013634566	0.002079179	6.557667398
LncRNA	BRCA	ENSG00000258654	2	151390	5	1246747	0.170586337	0.551527678	0.013210912	0.004010437	3.294133034
LncRNA	BRCA	ENSG00000258702	2	290878	3	671997	0.476083704	0.623619264	0.006875735	0.004464306	1.540157729
LncRNA	BRCA	ENSG00000258703	1	77471	2	1246750	0.165441745	0.551527678	0.012908056	0.001604171	8.046559358
LncRNA	BRCA	ENSG00000258733	1	150047	34	8447966	0.460002732	0.620196701	0.006664578	0.004024637	1.655945059
LncRNA	BRCA	ENSG00000258742	1	198911	3	1054941	0.498896789	0.634900108	0.005027374	0.002843761	1.767861003
LncRNA	BRCA	ENSG00000258779	1	391871	3	2303997	0.466501776	0.620440361	0.00255186	0.001302085	1.959826065
LncRNA	BRCA	ENSG00000258791	1	235295	6	2116218	0.521930861	0.649737008	0.004249984	0.002835247	1.498982129
LncRNA	BRCA	ENSG00000258844	1	84383	2	959038	0.223522962	0.551527678	0.011850728	0.002085423	5.682649349
LncRNA	BRCA	ENSG00000258909	1	219263	3	1247997	0.476609855	0.623619264	0.004560733	0.002403852	1.897260368
LncRNA	BRCA	ENSG00000258912	1	73727	16	3633392	0.289298784	0.556780036	0.013563552	0.004403599	3.080106338
LncRNA	BRCA	ENSG00000258998	1	278783	2	1535998	0.393683832	0.591712555	0.003587019	0.001302085	2.754827231
LncRNA	BRCA	ENSG00000259097	1	52031	13	4298387	0.155026153	0.551527678	0.019219312	0.00302439	6.354772229
LncRNA	BRCA	ENSG00000259129	2	292126	6	1820346	0.305668389	0.561066173	0.006846361	0.003296077	2.077124255
LncRNA	BRCA	ENSG00000259134	2	257470	4	2397596	0.10835775	0.551527678	0.007767895	0.001668338	4.656068668
LncRNA	BRCA	ENSG00000259199	1	34943	16	3729008	0.146627052	0.551527678	0.028618035	0.004290685	6.669805111
LncRNA	BRCA	ENSG00000259222	1	82943	6	1822170	0.267720555	0.551527678	0.012056473	0.003292777	3.661490421
LncRNA	BRCA	ENSG00000259225	1	235007	11	4881301	0.431216979	0.608775182	0.004255192	0.002253498	1.888261355
LncRNA	BRCA	ENSG00000259362	2	366142	2	1438558	0.18524313	0.551527678	0.005462362	0.001390281	3.928961987
LncRNA	BRCA	ENSG00000259395	1	233087	3	865725	0.614676388	0.697133998	0.004290244	0.003465304	1.238057035
LncRNA	BRCA	ENSG00000259417	2	661438	6	3145818	0.417302612	0.59940952	0.003023715	0.001907294	1.585342844
LncRNA	BRCA	ENSG00000259447	1	106751	3	958077	0.344634561	0.574299615	0.009367594	0.003131272	2.991625371
LncRNA	BRCA	ENSG00000259524	1	35423	1	287423	0.207403682	0.551527678	0.028230246	0.003479193	8.114021963
LncRNA	BRCA	ENSG00000259527	1	171455	2	1057054	0.362975226	0.586082688	0.005832434	0.001892051	3.082598933
LncRNA	BRCA	ENSG00000259542	1	77951	3	1526781	0.180598316	0.551527678	0.012828572	0.001964918	6.528806558
LncRNA	BRCA	ENSG00000259724	1	313631	33	10186143	0.643373936	0.715596898	0.00318846	0.003239695	0.984185237
LncRNA	BRCA	ENSG00000259737	1	351935	4	1916156	0.569620488	0.676990812	0.002841434	0.002087513	1.3611576
LncRNA	BRCA	ENSG00000259761	1	48863	1	874367	0.103051158	0.551527678	0.020465383	0.001143685	17.89425537
LncRNA	BRCA	ENSG00000259772	1	150047	3	1052829	0.4131223	0.596937132	0.006664578	0.002849466	2.338887149
LncRNA	BRCA	ENSG00000259776	2	289054	5	773371	0.608355487	0.694140044	0.006919122	0.006465202	1.070209719
LncRNA	BRCA	ENSG00000259789	1	252095	4	1151996	0.628226953	0.703960765	0.003966759	0.003472234	1.142422499
LncRNA	BRCA	ENSG00000259793	1	219359	1	770303	0.394172109	0.591712555	0.004558737	0.00129819	3.511608824
LncRNA	BRCA	ENSG00000259807	1	201503	2	382846	0.718774788	0.768908438	0.004962705	0.005224033	0.949975931
LncRNA	BRCA	ENSG00000259817	1	37631	2	383998	0.244568376	0.551527678	0.026573835	0.00520836	5.102149823
LncRNA	BRCA	ENSG00000259828	2	383614	4	1156604	0.463843856	0.620440361	0.005213574	0.003458401	1.507510153
LncRNA	BRCA	ENSG00000259834	1	334175	4	1348028	0.669552927	0.738790786	0.002992444	0.002967297	1.008474602
LncRNA	BRCA	ENSG00000259847	1	85439	7	1620569	0.337033883	0.569743711	0.011704257	0.004319471	2.709650829
LncRNA	BRCA	ENSG00000259849	4	260732	2	192766	0.492457589	0.630839471	0.015341423	0.010375274	1.478652409
LncRNA	BRCA	ENSG00000259870	1	201407	4	1053884	0.582898916	0.681921502	0.004965071	0.003795484	1.30815215
LncRNA	BRCA	ENSG00000259877	1	232703	1	766463	0.411553529	0.595712429	0.004297323	0.001304694	3.29373923
LncRNA	BRCA	ENSG00000259905	4	463964	32	11508448	0.049603246	0.551527678	0.008621359	0.002780566	3.100576769
LncRNA	BRCA	ENSG00000259928	2	145918	1	577151	0.105736998	0.551527678	0.013706328	0.001732649	7.910621034
LncRNA	BRCA	ENSG00000259943	2	147934	1	382847	0.189737376	0.551527678	0.013519542	0.002612009	5.175916287
LncRNA	BRCA	ENSG00000259946	1	173759	1	1051775	0.263462438	0.551527678	0.005755098	0.000950774	6.053067755
LncRNA	BRCA	ENSG00000259957	1	177695	1	864863	0.311832593	0.561730623	0.00562762	0.001156252	4.867120628
LncRNA	BRCA	ENSG00000260032	3	512541	3	858813	0.401375567	0.625821461	0.00585319	0.003493194	1.675598635
LncRNA	BRCA	ENSG00000260042	2	94174	2	1429918	0.021064418	0.551527678	0.021237284	0.001398682	15.18378746
LncRNA	BRCA	ENSG00000260071	1	76415	8	3373432	0.182572907	0.551527678	0.013086436	0.002371472	5.518275208
LncRNA	BRCA	ENSG00000260072	2	624958	10	2503478	0.72446133	0.77199893	0.003200215	0.003994443	0.801166798
LncRNA	BRCA	ENSG00000260073	3	285309	1	575423	0.10946346	0.551527678	0.010514915	0.001737852	6.050524169
LncRNA	BRCA	ENSG00000260086	2	157630	12	3843828	0.103237089	0.551527678	0.01268794	0.003121888	4.064188289
LncRNA	BRCA	ENSG00000260090	1	350783	1	1250495	0.390139691	0.591712555	0.002850765	0.000799683	3.564867739
LncRNA	BRCA	ENSG00000260093	1	361919	3	957117	0.722774753	0.77122449	0.002763049	0.003134413	0.881520451
LncRNA	BRCA	ENSG00000260100	1	92543	1	287711	0.427513852	0.608674413	0.010805788	0.00347571	3.10894395
LncRNA	BRCA	ENSG00000260201	1	76991	2	856222	0.227645499	0.551527678	0.012988531	0.002335843	5.560533049
LncRNA	BRCA	ENSG00000260205	1	297119	1	673343	0.518589639	0.647237198	0.003365655	0.001485127	2.266240126
LncRNA	BRCA	ENSG00000260231	1	228479	1	867455	0.373494333	0.589985702	0.00437677	0.001152798	3.796650896
LncRNA	BRCA	ENSG00000260254	3	806397	3	1341309	0.404919701	0.591712555	0.003720252	0.002236621	1.663335801
LncRNA	BRCA	ENSG00000260271	1	137375	4	1249244	0.406459603	0.591712555	0.007279345	0.003201937	2.273419472
LncRNA	BRCA	ENSG00000260360	1	120671	2	482398	0.488182724	0.629515836	0.008286995	0.004145954	1.99881496
LncRNA	BRCA	ENSG00000260377	1	113279	3	577149	0.511710409	0.642862771	0.008827762	0.005197964	1.698311249
LncRNA	BRCA	ENSG00000260390	2	200062	6	1338618	0.279512185	0.551527678	0.009996901	0.004482235	2.230338595
LncRNA	BRCA	ENSG00000260476	1	119807	4	860540	0.478858602	0.624123091	0.008346758	0.004648244	1.795679718
LncRNA	BRCA	ENSG00000260477	2	136990	6	2118330	0.080885239	0.551527678	0.014599606	0.00283242	5.154463829
LncRNA	BRCA	ENSG00000260493	1	147839	1	767231	0.297019047	0.557978241	0.006764115	0.001303388	5.189638729
LncRNA	BRCA	ENSG00000260551	6	463098	2	575422	0.084688028	0.551527678	0.012956221	0.00347571	3.72764728
LncRNA	BRCA	ENSG00000260555	1	292223	4	862268	0.767588661	0.796291229	0.003422044	0.004638929	0.737679786
LncRNA	BRCA	ENSG00000260563	1	114719	1	673343	0.269951299	0.551527678	0.008716952	0.001485127	5.869498514
LncRNA	BRCA	ENSG00000260585	2	479710	2	1058110	0.36941737	0.588039781	0.004169186	0.001890163	2.205728461
LncRNA	BRCA	ENSG00000260604	2	678718	4	1243004	0.686853539	0.750011631	0.002946732	0.003218011	0.915699893
LncRNA	BRCA	ENSG00000260614	1	62783	1	959999	0.11900107	0.551527678	0.015927879	0.001041668	15.2907475
LncRNA	BRCA	ENSG00000260658	1	78047	19	4713389	0.279968391	0.551527678	0.012812792	0.00403107	3.178509171
LncRNA	BRCA	ENSG00000260664	1	309695	1	383231	0.694122844	0.75267618	0.003228983	0.002609392	1.23744652
LncRNA	BRCA	ENSG00000260676	1	298079	12	3951732	0.611463632	0.696688277	0.003354815	0.003036643	1.104777593
LncRNA	BRCA	ENSG00000260698	1	284927	4	1059164	0.696141198	0.752731741	0.003509671	0.003776563	0.929329267
LncRNA	BRCA	ENSG00000260725	1	150719	11	1623829	0.655309745	0.727704068	0.006634864	0.006774112	0.979443986
LncRNA	BRCA	ENSG00000260759	1	356159	6	1249242	0.827241385	0.839343139	0.002807735	0.004802912	0.584590029
LncRNA	BRCA	ENSG00000260777	1	262655	2	959998	0.515937945	0.644756429	0.003807276	0.002083338	1.827488531
LncRNA	BRCA	ENSG00000260786	1	312767	3	959997	0.676341285	0.742904285	0.003197268	0.00312501	1.023122644
LncRNA	BRCA	ENSG00000260876	1	231263	10	6066134	0.337386853	0.569743711	0.004324081	0.001648496	2.623045623
LncRNA	BRCA	ENSG00000260880	1	103583	1	384383	0.379489723	0.590728658	0.009654094	0.002601572	3.710869544
LncRNA	BRCA	ENSG00000260895	1	59711	1	479999	0.209030686	0.551527678	0.016747333	0.002083338	8.038703087
LncRNA	BRCA	ENSG00000260896	1	243647	7	4056185	0.372909866	0.589985702	0.004104298	0.00172576	2.378256248
LncRNA	BRCA	ENSG00000260947	1	338687	2	1249246	0.513091723	0.642862771	0.002952579	0.001600966	1.844248524
LncRNA	BRCA	ENSG00000260951	1	160223	1	578879	0.386567654	0.591712555	0.006241301	0.001727477	3.61295819
LncRNA	BRCA	ENSG00000260962	1	122783	2	959038	0.303307605	0.560249682	0.00814445	0.002085423	3.905418503
LncRNA	BRCA	ENSG00000260982	1	243455	1	191423	0.806245369	0.825806175	0.004107535	0.005224033	0.786276725
LncRNA	BRCA	ENSG00000260983	1	70943	4	2020028	0.158514134	0.551527678	0.014095823	0.001980171	7.118489492
LncRNA	BRCA	ENSG00000261008	1	340031	9	5220279	0.467956838	0.620440361	0.002940908	0.001724046	1.705817999
LncRNA	BRCA	ENSG00000261020	3	452157	5	480955	0.834273156	0.845538293	0.006634864	0.010395983	0.63821416
LncRNA	BRCA	ENSG00000261035	1	211967	2	860542	0.483449151	0.625905501	0.004717715	0.002324117	2.029896163
LncRNA	BRCA	ENSG00000261036	1	49631	3	1431357	0.127459397	0.551527678	0.020148697	0.002095913	9.613326348
LncRNA	BRCA	ENSG00000261037	1	312479	7	1059161	0.873592716	0.877206337	0.003200215	0.006609005	0.484220425
LncRNA	BRCA	ENSG00000261044	1	66431	2	671326	0.246539983	0.551527678	0.015053213	0.002979179	5.052806672
LncRNA	BRCA	ENSG00000261076	1	136031	2	575422	0.470921262	0.620440361	0.007351266	0.00347571	2.115039954
LncRNA	BRCA	ENSG00000261129	2	297790	1	1249247	0.096893093	0.551527678	0.006716142	0.000800482	8.390120555
LncRNA	BRCA	ENSG00000261135	1	106559	12	1157748	0.681655761	0.74705163	0.009384472	0.01036495	0.905404518
LncRNA	BRCA	ENSG00000261166	1	138623	2	385534	0.602073384	0.693039762	0.00721381	0.00518761	1.390584535
LncRNA	BRCA	ENSG00000261188	1	195071	1	671999	0.399339895	0.591712555	0.005126339	0.001488097	3.444894423
LncRNA	BRCA	ENSG00000261194	1	182687	5	1532923	0.491126101	0.630798206	0.005473843	0.003261742	1.67819604
LncRNA	BRCA	ENSG00000261211	1	319199	2	1057054	0.546897561	0.66469607	0.003132842	0.001892051	1.655791528
LncRNA	BRCA	ENSG00000261213	1	135359	4	769532	0.555213873	0.668874282	0.007387761	0.005197964	1.421279708
LncRNA	BRCA	ENSG00000261231	3	289821	15	5526705	0.057639628	0.551527678	0.010351217	0.002714095	3.813874771
LncRNA	BRCA	ENSG00000261241	1	112415	2	1055998	0.261755828	0.551527678	0.00889561	0.001893943	4.696873193
LncRNA	BRCA	ENSG00000261251	1	190175	3	1160061	0.455140838	0.620196701	0.005258315	0.002586071	2.03332194
LncRNA	BRCA	ENSG00000261275	2	399550	3	574269	0.680593542	0.746730316	0.005005631	0.005224033	0.958192967
LncRNA	BRCA	ENSG00000261325	1	127199	5	1823995	0.332672661	0.568271829	0.007861697	0.002741236	2.867939213
LncRNA	BRCA	ENSG00000261326	1	522623	8	1444312	0.937936505	0.939872391	0.001913425	0.005538969	0.345447866
LncRNA	BRCA	ENSG00000261340	1	218879	5	1254235	0.619061751	0.699777602	0.004568734	0.003986494	1.146053299
LncRNA	BRCA	ENSG00000261390	2	165598	4	1831292	0.082379169	0.551527678	0.012077441	0.00218425	5.529330064
LncRNA	BRCA	ENSG00000261392	1	72287	4	961916	0.303924318	0.560249682	0.013833746	0.004158367	3.326725414
LncRNA	BRCA	ENSG00000261400	3	544893	4	1154300	0.400210787	0.591712555	0.005505668	0.003465304	1.588798168
LncRNA	BRCA	ENSG00000261404	1	169823	12	5482932	0.327356617	0.566601203	0.005888484	0.00218861	2.690513064
LncRNA	BRCA	ENSG00000261432	2	266878	1	1055999	0.105676201	0.551527678	0.007494061	0.000946971	7.913720876
LncRNA	BRCA	ENSG00000261435	1	189695	8	1925752	0.570677995	0.677037854	0.00527162	0.004154221	1.268979151
LncRNA	BRCA	ENSG00000261466	1	63359	2	385534	0.366481829	0.586250174	0.015783077	0.00518761	3.042456478
LncRNA	BRCA	ENSG00000261467	1	266495	1	959999	0.387352583	0.591712555	0.003752416	0.001041668	3.60231524
LncRNA	BRCA	ENSG00000261478	1	139775	2	481918	0.534209203	0.65694158	0.007154355	0.004150084	1.723906278
LncRNA	BRCA	ENSG00000261502	1	367199	9	3075063	0.67633162	0.742904285	0.002723319	0.002926769	0.930486376
LncRNA	BRCA	ENSG00000261541	2	398110	3	863133	0.503724787	0.637299893	0.005023737	0.00347571	1.445384441
LncRNA	BRCA	ENSG00000261555	1	158879	6	859674	0.694894902	0.75267618	0.006294098	0.00697939	0.901812071
LncRNA	BRCA	ENSG00000261584	1	165503	1	1059167	0.252018824	0.551527678	0.006042187	0.000944138	6.399684598
LncRNA	BRCA	ENSG00000261615	1	203423	4	1252988	0.528681678	0.653845118	0.004915865	0.003192369	1.539879955
LncRNA	BRCA	ENSG00000261617	3	508605	4	2594588	0.091918908	0.551527678	0.005898487	0.001541671	3.826035922
LncRNA	BRCA	ENSG00000261621	2	83038	6	1721082	0.049293633	0.551527678	0.024085359	0.003486179	6.908812833
LncRNA	BRCA	ENSG00000261623	9	352599	1	1252991	9.53E-06	0.009254871	0.025524746	0.00079809	31.98227732
LncRNA	BRCA	ENSG00000261642	1	299999	1	479519	0.621593145	0.701242033	0.003333344	0.002085423	1.598401995
LncRNA	BRCA	ENSG00000261645	3	280893	79	27743921	0.049737172	0.551527678	0.010680223	0.002847471	3.750775634
LncRNA	BRCA	ENSG00000261646	2	212062	3	766461	0.297268775	0.557978241	0.009431204	0.003914093	2.409550037
LncRNA	BRCA	ENSG00000261670	1	441311	3	865725	0.807527529	0.826247872	0.002265976	0.003465304	0.653903936
LncRNA	BRCA	ENSG00000261672	1	84959	2	767230	0.270258934	0.551527678	0.011770383	0.00260678	4.515295613
LncRNA	BRCA	ENSG00000261683	1	281855	3	1150845	0.583662192	0.681992765	0.003547924	0.00260678	1.361036703
LncRNA	BRCA	ENSG00000261709	1	57311	2	576574	0.247453164	0.551527678	0.017448657	0.003468766	5.030221074
LncRNA	BRCA	ENSG00000261728	1	215327	4	1151996	0.575479501	0.677037854	0.004644099	0.003472234	1.337495994
LncRNA	BRCA	ENSG00000261734	1	222143	2	1148542	0.411661215	0.595712429	0.004501605	0.001741338	2.585141103
LncRNA	BRCA	ENSG00000261751	2	200158	3	959997	0.207626423	0.551527678	0.009992106	0.00312501	3.197464003
LncRNA	BRCA	ENSG00000261754	1	264671	3	1342653	0.513098504	0.642862771	0.003778276	0.002234382	1.690971055
LncRNA	BRCA	ENSG00000261757	1	157439	1	671327	0.343848307	0.574299615	0.006351666	0.001489587	4.264045122
LncRNA	BRCA	ENSG00000261758	2	302494	2	1062334	0.214874219	0.551527678	0.006611701	0.001882647	3.511917592
LncRNA	BRCA	ENSG00000261761	1	237215	4	2402396	0.375513333	0.590005577	0.004215585	0.001665004	2.531876146
LncRNA	BRCA	ENSG00000261786	1	486431	3	1339965	0.71026997	0.763756524	0.00205579	0.002238864	0.918228896
LncRNA	BRCA	ENSG00000261795	1	307967	1	1059167	0.399785308	0.591712555	0.003247101	0.000944138	3.439222384
LncRNA	BRCA	ENSG00000261797	1	36959	2	863998	0.118086566	0.551527678	0.027057009	0.00231482	11.68860088
LncRNA	BRCA	ENSG00000261807	1	632063	38	12529882	0.85329388	0.859489997	0.001582121	0.00303275	0.521678593
LncRNA	BRCA	ENSG00000261824	2	763966	18	4804782	0.781475502	0.806389706	0.002617918	0.003746268	0.69880684
LncRNA	BRCA	ENSG00000262693	1	47039	1	567359	0.147260753	0.551527678	0.021258955	0.001762552	12.06145964
LncRNA	BRCA	ENSG00000262745	1	59327	9	1535991	0.315436747	0.561894698	0.016855732	0.005859409	2.876694703
LncRNA	BRCA	ENSG00000263382	1	61439	1	959999	0.116681121	0.551527678	0.016276307	0.001041668	15.62523804
LncRNA	BRCA	ENSG00000263508	1	74303	4	1921916	0.172760996	0.551527678	0.013458407	0.002081256	6.466481838
LncRNA	BRCA	ENSG00000263609	1	160799	4	1439996	0.410983406	0.595712429	0.006218944	0.002777785	2.238813674
LncRNA	BRCA	ENSG00000264015	1	53951	5	1342651	0.210517164	0.551527678	0.018535338	0.003723976	4.977297918
LncRNA	BRCA	ENSG00000264072	2	40510	1	671999	0.009329842	0.476804043	0.049370526	0.001488097	33.17694396
LncRNA	BRCA	ENSG00000264080	1	55103	7	952313	0.362373656	0.586082688	0.018147832	0.007350524	2.468916652
LncRNA	BRCA	ENSG00000264451	1	67295	1	1153151	0.107239015	0.551527678	0.014859945	0.000867189	17.13576046
LncRNA	BRCA	ENSG00000264464	2	210238	4	863132	0.334484171	0.569743711	0.009513028	0.004634285	2.052749741
LncRNA	BRCA	ENSG00000264515	1	300095	21	9676587	0.489267658	0.630078111	0.003332278	0.002170187	1.535479955
LncRNA	BRCA	ENSG00000264920	2	411454	3	954237	0.474410693	0.623619264	0.004860811	0.003143873	1.546121802
LncRNA	BRCA	ENSG00000265043	1	355487	4	865724	0.820963207	0.835355914	0.002813042	0.00462041	0.608829577
LncRNA	BRCA	ENSG00000265425	1	72479	4	961916	0.304570093	0.560249682	0.0137971	0.004158367	3.317912775
LncRNA	BRCA	ENSG00000265485	2	237214	5	2783995	0.099325979	0.551527678	0.008431206	0.00179598	4.694486835
LncRNA	BRCA	ENSG00000265788	2	202558	1	860543	0.095076326	0.551527678	0.009873715	0.001162057	8.496756485
LncRNA	BRCA	ENSG00000265843	1	201023	10	1537526	0.741185224	0.781423293	0.004974555	0.006503955	0.764850788
LncRNA	BRCA	ENSG00000265844	1	53759	7	2505977	0.156169667	0.551527678	0.018601536	0.002793322	6.659288943
LncRNA	BRCA	ENSG00000265912	2	237502	1	1247999	0.068511131	0.551527678	0.008420982	0.000801283	10.50937676
LncRNA	BRCA	ENSG00000266213	1	261791	6	767994	0.871685469	0.876197299	0.003819841	0.007812561	0.48893583
LncRNA	BRCA	ENSG00000266290	1	586847	3	960957	0.851423223	0.858496314	0.001704022	0.003121888	0.545830515
LncRNA	BRCA	ENSG00000266402	1	26687	1	192191	0.228987189	0.551527678	0.037471428	0.005203157	7.201671226
LncRNA	BRCA	ENSG00000266505	1	170879	1	769535	0.33039532	0.568049056	0.005852094	0.001299486	4.503391289
LncRNA	BRCA	ENSG00000266588	1	94367	2	952318	0.246821603	0.551527678	0.010596925	0.002100139	5.045821103
LncRNA	BRCA	ENSG00000266743	1	44543	2	574846	0.200600424	0.551527678	0.022450217	0.003479193	6.452708619
LncRNA	BRCA	ENSG00000266885	2	349822	2	479998	0.561696132	0.670033101	0.005717193	0.004166684	1.372120679
LncRNA	BRCA	ENSG00000266985	1	133343	2	959998	0.323069759	0.565383299	0.007499456	0.002083338	3.599731519
LncRNA	BRCA	ENSG00000267002	1	114335	3	863997	0.391719983	0.591712555	0.008746228	0.003472234	2.518904972
LncRNA	BRCA	ENSG00000267013	3	304317	4	1346684	0.122152134	0.551527678	0.009858141	0.002970259	3.318950305
LncRNA	BRCA	ENSG00000267014	3	193821	6	1529850	0.071008458	0.551527678	0.015478199	0.003921953	3.946553779
LncRNA	BRCA	ENSG00000267172	1	248927	1	765695	0.430487929	0.608775182	0.004017242	0.001306003	3.075982115
LncRNA	BRCA	ENSG00000267204	2	279166	4	769532	0.504064179	0.637299893	0.007164196	0.005197964	1.37826956
LncRNA	BRCA	ENSG00000267209	1	38879	3	860541	0.162015522	0.551527678	0.025720826	0.003486179	7.377941819
LncRNA	BRCA	ENSG00000267243	1	383903	42	9386454	0.821591038	0.835355914	0.002604825	0.004474533	0.582144448
LncRNA	BRCA	ENSG00000267296	1	211007	1	287711	0.667185524	0.737016091	0.004739179	0.00347571	1.363514007
LncRNA	BRCA	ENSG00000267313	2	338782	14	6547570	0.18454617	0.551527678	0.005903501	0.002138198	2.760970603
LncRNA	BRCA	ENSG00000267325	3	396861	5	861403	0.487177921	0.629055534	0.007559322	0.005804484	1.302324491
LncRNA	BRCA	ENSG00000267337	1	217631	25	8535431	0.480361501	0.624405646	0.004594934	0.002928968	1.568789557
LncRNA	BRCA	ENSG00000267339	2	401566	5	1250491	0.537630337	0.659140224	0.004980501	0.003998429	1.24561442
LncRNA	BRCA	ENSG00000267374	1	267071	47	23351281	0.420660047	0.600677803	0.003744323	0.002012738	1.860313422
LncRNA	BRCA	ENSG00000267506	1	487583	2	1249246	0.627889072	0.703960765	0.002050933	0.001600966	1.28105984
LncRNA	BRCA	ENSG00000267575	3	493533	7	2107769	0.291403978	0.556780036	0.006078621	0.003321047	1.830332666
LncRNA	BRCA	ENSG00000267586	4	941852	58	25490822	0.179576301	0.551527678	0.004246952	0.002275329	1.866522261
LncRNA	BRCA	ENSG00000267612	1	57599	3	958077	0.208263363	0.551527678	0.017361413	0.003131272	5.544523342
LncRNA	BRCA	ENSG00000267614	1	23135	1	668639	0.065767618	0.551527678	0.043224552	0.001495575	28.90162092
LncRNA	BRCA	ENSG00000267761	1	133439	20	8159980	0.288679957	0.556780036	0.007494061	0.002450986	3.057569376
LncRNA	BRCA	ENSG00000267767	2	217534	9	2693367	0.196380273	0.551527678	0.009193965	0.003341542	2.751413572
LncRNA	BRCA	ENSG00000267890	1	55199	1	572543	0.168133226	0.551527678	0.01811627	0.001746594	10.3723437
LncRNA	BRCA	ENSG00000268205	1	408767	1	764159	0.575550486	0.677037854	0.002446381	0.001308628	1.869424391
LncRNA	BRCA	ENSG00000268240	1	250751	4	1349372	0.573527406	0.677037854	0.00398802	0.002964342	1.345330627
LncRNA	BRCA	ENSG00000268355	1	93023	2	286846	0.569430045	0.676990812	0.01075003	0.006972382	1.54180149
LncRNA	BRCA	ENSG00000268388	1	651359	4	2874236	0.639877931	0.713323565	0.001535252	0.001391674	1.103168913
LncRNA	BRCA	ENSG00000268505	1	387743	3	1054941	0.714091438	0.766168825	0.002579028	0.002843761	0.90690741
LncRNA	BRCA	ENSG00000268518	2	60094	2	481918	0.063305126	0.551527678	0.033281193	0.004150084	8.019402935
LncRNA	BRCA	ENSG00000268555	1	113087	5	1054939	0.457189263	0.620196701	0.008842749	0.004739611	1.865712239
LncRNA	BRCA	ENSG00000268580	1	78815	2	577726	0.318634859	0.56253536	0.01268794	0.003461849	3.665076445
LncRNA	BRCA	ENSG00000268584	1	76319	3	384765	0.515090258	0.644526598	0.013102897	0.007796967	1.680512061
LncRNA	BRCA	ENSG00000268654	1	192191	3	850173	0.557461506	0.668963572	0.005203157	0.003528694	1.474527944
LncRNA	BRCA	ENSG00000268804	2	71998	3	674013	0.076431716	0.551527678	0.027778549	0.004450953	6.241034473
LncRNA	BRCA	ENSG00000269038	1	43391	2	288286	0.343365048	0.574299615	0.023046254	0.006937555	3.321956166
LncRNA	BRCA	ENSG00000269086	3	655485	2	1627102	0.146522782	0.551527678	0.004576764	0.001229179	3.723430742
LncRNA	BRCA	ENSG00000269391	1	42719	3	476637	0.290602021	0.556780036	0.023408788	0.006294098	3.719164774
LncRNA	BRCA	ENSG00000269489	3	52701	1	480959	0.00356683	0.290231544	0.056924916	0.002079179	27.37855069
LncRNA	BRCA	ENSG00000269600	2	107518	4	1150844	0.086846814	0.551527678	0.018601536	0.00347571	5.351866664
LncRNA	BRCA	ENSG00000269945	2	347998	1	1247999	0.12189664	0.551527678	0.005747159	0.000801283	7.172449267
LncRNA	BRCA	ENSG00000269957	2	101278	3	1439997	0.037778648	0.551527678	0.019747625	0.002083338	9.478840419
LncRNA	BRCA	ENSG00000269994	1	193151	4	1425596	0.470230326	0.620440361	0.005177297	0.002805844	1.845183302
LncRNA	BRCA	ENSG00000269996	1	127295	1	865727	0.239946576	0.551527678	0.007855768	0.001155099	6.800950548
LncRNA	BRCA	ENSG00000270069	2	267358	3	1823997	0.125513695	0.551527678	0.007480607	0.00164474	4.548201288
LncRNA	BRCA	ENSG00000270090	1	89567	3	671997	0.39376186	0.591712555	0.011164826	0.004464306	2.500909933
LncRNA	BRCA	ENSG00000270093	1	147551	1	959999	0.248697527	0.551527678	0.006777318	0.001041668	6.506218189
LncRNA	BRCA	ENSG00000270124	1	57695	3	1155453	0.177087073	0.551527678	0.017332524	0.002596384	6.675639137
LncRNA	BRCA	ENSG00000270164	3	165309	7	767225	0.254886999	0.551527678	0.018147832	0.00912379	1.989067227
LncRNA	BRCA	ENSG00000270332	3	731421	2	1539070	0.193579791	0.551527678	0.004101605	0.001299486	3.156328571
LncRNA	BRCA	ENSG00000270562	1	236831	3	957117	0.587030545	0.684281703	0.00422242	0.003134413	1.34711672
LncRNA	BRCA	ENSG00000270641	15	3554577	5	1059163	0.698136284	0.754049312	0.004219911	0.004720709	0.893914803
LncRNA	BRCA	ENSG00000271020	1	51167	2	870046	0.157545631	0.551527678	0.019543847	0.002298729	8.502022788
LncRNA	BRCA	ENSG00000271167	1	295775	2	575998	0.711562371	0.764299848	0.003380948	0.003472234	0.973709746
LncRNA	BRCA	ENSG00000271533	2	353758	3	673341	0.560815191	0.669805105	0.005653582	0.004455395	1.268929607
LncRNA	BRCA	ENSG00000271576	1	153695	1	286847	0.576039439	0.677037854	0.006506393	0.003486179	1.866339178
LncRNA	BRCA	ENSG00000271590	1	142271	1	673343	0.318441336	0.56253536	0.007028839	0.001485127	4.732819759
LncRNA	BRCA	ENSG00000271593	1	66239	4	1148540	0.244483349	0.551527678	0.015096846	0.003482682	4.334832953
LncRNA	BRCA	ENSG00000271643	1	121247	3	961917	0.378024572	0.590728658	0.008247627	0.003118772	2.644510792
LncRNA	BRCA	ENSG00000271788	1	77855	1	385151	0.308027824	0.561730623	0.01284439	0.002596384	4.947029735
LncRNA	BRCA	ENSG00000271856	1	248831	2	1345342	0.398976293	0.591712555	0.004018792	0.001486611	2.703324747
LncRNA	BRCA	ENSG00000271875	2	495646	3	478557	0.823271804	0.836189248	0.004035138	0.006268846	0.643681176
LncRNA	BRCA	ENSG00000271978	1	314207	6	2303994	0.591353258	0.686846906	0.003182615	0.002604173	1.222121086
LncRNA	BRCA	ENSG00000272209	2	109726	6	1050714	0.170846516	0.551527678	0.018227221	0.005710403	3.191932632
LncRNA	BRCA	ENSG00000272243	1	121343	27	7871973	0.348394317	0.574299615	0.008241102	0.00342989	2.402730735
LncRNA	BRCA	ENSG00000272334	1	53375	3	867453	0.212465528	0.551527678	0.018735363	0.003458401	5.417348946
LncRNA	BRCA	ENSG00000272341	1	243647	4	1155452	0.615836006	0.697133998	0.004104298	0.003461849	1.185579958
LncRNA	BRCA	ENSG00000272397	1	205823	1	1055999	0.299624805	0.559491703	0.004858544	0.000946971	5.130617084
LncRNA	BRCA	ENSG00000272425	2	208510	1	1051775	0.073060199	0.551527678	0.009591866	0.000950774	10.08848496
LncRNA	BRCA	ENSG00000272485	1	233855	4	1151996	0.603108752	0.693039762	0.004276154	0.003472234	1.231528084
LncRNA	BRCA	ENSG00000272505	1	274559	1	767999	0.457348872	0.620196701	0.003642204	0.001302085	2.797209343
LncRNA	BRCA	ENSG00000272551	1	78047	2	1151998	0.178529251	0.551527678	0.012812792	0.001736114	7.380155547
LncRNA	BRCA	ENSG00000272642	2	39742	6	1719354	0.013053152	0.551527678	0.050324594	0.003489683	14.42096523
LncRNA	BRCA	ENSG00000272695	1	187391	2	959038	0.414582455	0.597583574	0.005336436	0.002085423	2.558922253
LncRNA	BRCA	ENSG00000272769	1	161471	1	768767	0.317030649	0.56253536	0.006193063	0.001300784	4.761022103
LncRNA	BRCA	ENSG00000272958	1	48959	1	580031	0.149616411	0.551527678	0.020425254	0.001724046	11.84728038
LncRNA	BRCA	ENSG00000272977	1	360383	3	1060221	0.689763528	0.750011631	0.002774826	0.002829599	0.980642816
LncRNA	BRCA	ENSG00000272983	1	678047	4	1345340	0.870053551	0.87546321	0.001474824	0.002973226	0.496034936
LncRNA	BRCA	ENSG00000273015	1	196703	1	577727	0.443479968	0.617125186	0.005083807	0.001730921	2.937052307
LncRNA	BRCA	ENSG00000273030	1	46847	1	757247	0.113126973	0.551527678	0.021346084	0.001320573	16.16425812
LncRNA	BRCA	ENSG00000273032	5	231835	2	1058110	0.002849067	0.286612356	0.021567063	0.001890163	11.4101624
LncRNA	BRCA	ENSG00000273068	1	34943	1	1045439	0.063640326	0.551527678	0.028618035	0.000956536	29.91840998
LncRNA	BRCA	ENSG00000273075	1	55583	3	768765	0.243634297	0.551527678	0.017991112	0.003902363	4.610312506
LncRNA	BRCA	ENSG00000273093	1	51167	4	865724	0.249572989	0.551527678	0.019543847	0.00462041	4.229894268
LncRNA	BRCA	ENSG00000273131	3	367389	2	480478	0.376430555	0.590491226	0.008165732	0.004162521	1.961727216
LncRNA	BRCA	ENSG00000273145	1	115871	1	671327	0.272722471	0.551527678	0.008630287	0.001489587	5.793744768
LncRNA	BRCA	ENSG00000273165	1	43007	2	858814	0.136353054	0.551527678	0.023252029	0.002328793	9.984583905
LncRNA	BRCA	ENSG00000273270	2	677182	10	1147382	0.969088486	0.970087546	0.002953416	0.008715493	0.33886961
LncRNA	BRCA	ENSG00000273301	1	493535	1	575999	0.709962655	0.763756524	0.002026199	0.001736114	1.167088454
LncRNA	BRCA	ENSG00000273329	2	679966	1	1054943	0.340421805	0.572876209	0.002941324	0.000947919	3.102928676
LncRNA	BRCA	ENSG00000273344	1	216575	3	578877	0.71952895	0.768908438	0.004617338	0.005182448	0.890956943
LncRNA	BRCA	ENSG00000273448	2	128350	1	382847	0.157463234	0.551527678	0.015582392	0.002612009	5.965671991
LncRNA	Breast	ENSG00000115934	1	158150	3	1792137	0.286998237	0.582943736	0.006323111	0.001673979	3.777293709
LncRNA	Breast	ENSG00000122043	1	178737	2	2267781	0.203550858	0.582943736	0.005594812	0.000881919	6.343904732
LncRNA	Breast	ENSG00000132204	1	484329	20	6670644	0.770515092	0.808374796	0.002064712	0.002998211	0.688648006
LncRNA	Breast	ENSG00000170161	1	302378	1	237761	0.806237762	0.8308396	0.003307119	0.004205904	0.786303898
LncRNA	Breast	ENSG00000170983	1	255849	3	1553185	0.456617564	0.631685442	0.003908555	0.001931515	2.023569892
LncRNA	Breast	ENSG00000172965	4	1011496	38	25874608	0.072376694	0.582943736	0.003954539	0.001468621	2.692687808
LncRNA	Breast	ENSG00000179136	1	405789	18	6175606	0.701551015	0.76238296	0.002464335	0.002914694	0.845486749
LncRNA	Breast	ENSG00000179219	1	186353	2	1191188	0.353412685	0.590834169	0.00536616	0.001678996	3.196052653
LncRNA	Breast	ENSG00000179935	1	270486	2	593808	0.675695517	0.744815422	0.003697049	0.003368092	1.097668641
LncRNA	Breast	ENSG00000180279	2	111382	1	237047	0.241231477	0.582943736	0.017956223	0.004218573	4.256468729
LncRNA	Breast	ENSG00000182165	1	121736	1	359855	0.441660886	0.625595825	0.008214497	0.002778897	2.956027798
LncRNA	Breast	ENSG00000185044	1	675086	13	4764747	0.843556018	0.85844668	0.001481293	0.002728372	0.542921939
LncRNA	Breast	ENSG00000185186	1	274056	4	1665996	0.533015409	0.664396505	0.003648889	0.002400966	1.519758735
LncRNA	Breast	ENSG00000186369	2	341647	5	1664329	0.340465245	0.586410365	0.005853995	0.003004214	1.948594895
LncRNA	Breast	ENSG00000187156	2	367232	6	2263255	0.309853529	0.584715415	0.005446148	0.002651049	2.054337131
LncRNA	Breast	ENSG00000187621	3	1256994	4	2972021	0.346656063	0.904944589	0.002386646	0.001345886	1.773290684
LncRNA	Breast	ENSG00000188525	1	287027	3	951997	0.651483928	0.731412823	0.003483993	0.00315127	1.105583563
LncRNA	Breast	ENSG00000196634	1	53906	3	712569	0.253008836	0.582943736	0.018550811	0.004210119	4.406244203
LncRNA	Breast	ENSG00000196756	3	498131	4	1905900	0.160649276	0.582943736	0.006022512	0.002098746	2.869576477
LncRNA	Breast	ENSG00000197176	1	230621	8	4420604	0.367255765	0.602341248	0.004336119	0.001809707	2.396032885
LncRNA	Breast	ENSG00000203266	1	91629	8	1660994	0.383240965	0.605717271	0.010913575	0.004816393	2.265922907
LncRNA	Breast	ENSG00000203356	1	281553	6	4645635	0.337598131	0.585339316	0.003551729	0.001291535	2.750006216
LncRNA	Breast	ENSG00000203585	2	271794	7	4878993	0.078288129	0.582943736	0.007358514	0.001434722	5.128877017
LncRNA	Breast	ENSG00000203601	1	134350	18	8363302	0.261249516	0.582943736	0.007443245	0.00215226	3.458339329
LncRNA	Breast	ENSG00000203650	1	300712	1	2731525	0.188508345	0.582943736	0.003325441	0.000366096	9.0835251
LncRNA	Breast	ENSG00000203688	1	304282	1	1429427	0.320215119	0.585339316	0.003286425	0.000699581	4.697704761
LncRNA	Breast	ENSG00000203709	3	1861990	12	5955938	0.73042243	0.781240317	0.001611179	0.002014796	0.799673736
LncRNA	Breast	ENSG00000203875	1	262513	1	1310308	0.305954198	0.582943736	0.003809335	0.000763179	4.991402331
LncRNA	Breast	ENSG00000204272	1	181950	7	5468519	0.230370407	0.582943736	0.005496015	0.001280054	4.293580654
LncRNA	Breast	ENSG00000204625	1	82823	2	590833	0.325348618	0.585339316	0.012073941	0.003385051	3.566841336
LncRNA	Breast	ENSG00000204684	1	198253	1	1667665	0.201210234	0.582943736	0.00504406	0.000599641	8.411802091
LncRNA	Breast	ENSG00000204792	1	496943	3	2267780	0.547314092	0.673934377	0.002012303	0.00132288	1.521153667
LncRNA	Breast	ENSG00000205054	2	491349	28	7385350	0.566156796	0.680520448	0.004070427	0.00379129	1.073625875
LncRNA	Breast	ENSG00000205056	4	1264490	5	2018949	0.479859582	0.64036817	0.003163331	0.002476536	1.277320659
LncRNA	Breast	ENSG00000205181	1	748985	3	1542356	0.794704679	0.821788784	0.00133514	0.001945076	0.686420511
LncRNA	Breast	ENSG00000205837	1	262037	11	3703745	0.559702337	0.67961397	0.003816255	0.002969967	1.284948656
LncRNA	Breast	ENSG00000206062	1	88178	4	476948	0.571819094	0.681807048	0.011340697	0.008386659	1.352230715
LncRNA	Breast	ENSG00000206187	1	280244	19	8695668	0.469742301	0.635813802	0.003568319	0.002184996	1.633100929
LncRNA	Breast	ENSG00000206195	1	659854	9	4173321	0.769594913	0.808144749	0.001515487	0.002156556	0.702734746
LncRNA	Breast	ENSG00000207955	1	178380	1	237761	0.673562952	0.7431752	0.00560601	0.004205904	1.332890459
LncRNA	Breast	ENSG00000214039	2	560250	5	1907803	0.49608779	0.647833396	0.003569835	0.002620816	1.362108344
LncRNA	Breast	ENSG00000214105	3	498845	6	1192374	0.523663065	0.659872693	0.006013892	0.005031978	1.195134761
LncRNA	Breast	ENSG00000214145	4	494203	3	1903997	0.036945902	0.582943736	0.00809384	0.001575633	5.136882347
LncRNA	Breast	ENSG00000214146	1	277864	11	3807989	0.570508217	0.681636963	0.003598883	0.002888664	1.245864229
LncRNA	Breast	ENSG00000214381	2	299878	2	1664332	0.113012161	0.582943736	0.006669379	0.001201683	5.550030346
LncRNA	Breast	ENSG00000214407	2	244067	9	4398588	0.11092259	0.582943736	0.008194471	0.002046111	4.004900294
LncRNA	Breast	ENSG00000214548	3	1876508	18	7734982	0.807188444	0.904944589	0.001598714	0.00232709	0.687001423
LncRNA	Breast	ENSG00000214955	1	95794	12	5932138	0.187997021	0.582943736	0.010439067	0.002022879	5.160498918
LncRNA	Breast	ENSG00000215190	2	353309	1	1550093	0.090572981	0.582943736	0.005660767	0.000645123	8.774715617
LncRNA	Breast	ENSG00000215246	1	414357	3	1308997	0.667144191	0.737566175	0.002413378	0.002291831	1.053034782
LncRNA	Breast	ENSG00000215386	1	654737	60	30878060	0.721940533	0.775940115	0.001527331	0.001943127	0.786016879
LncRNA	Breast	ENSG00000215417	2	415546	1	1661001	0.104109266	0.582943736	0.004812945	0.000602047	7.994306286
LncRNA	Breast	ENSG00000219445	2	228240	5	1903995	0.167421305	0.582943736	0.008762706	0.002626057	3.336829653
LncRNA	Breast	ENSG00000221571	1	50931	1	831333	0.112122822	0.582943736	0.019634407	0.001202887	16.32273075
LncRNA	Breast	ENSG00000222030	1	242283	10	4764750	0.420496488	0.615750516	0.004127405	0.002098746	1.966605168
LncRNA	Breast	ENSG00000223403	1	314278	3	1427997	0.548724214	0.674497888	0.003181896	0.002100845	1.514579449
LncRNA	Breast	ENSG00000223466	1	101149	4	1543902	0.271882208	0.582943736	0.009886405	0.002590838	3.815910192
LncRNA	Breast	ENSG00000223546	2	485161	22	7139978	0.45691731	0.631685442	0.004122343	0.003081242	1.337883525
LncRNA	Breast	ENSG00000223561	2	353190	30	11840470	0.236941502	0.582943736	0.005662674	0.002533683	2.234957577
LncRNA	Breast	ENSG00000223573	1	467074	2	1667664	0.523248852	0.904944589	0.002140988	0.001199282	1.785224611
LncRNA	Breast	ENSG00000223587	1	70209	6	475994	0.618293709	0.708640802	0.014243188	0.012605201	1.129945354
LncRNA	Breast	ENSG00000223647	1	49741	2	713284	0.183095995	0.582943736	0.020104139	0.002803932	7.169980499
LncRNA	Breast	ENSG00000223675	1	258348	3	1662665	0.438825934	0.624231075	0.003870748	0.001804332	2.145252399
LncRNA	Breast	ENSG00000223704	3	719114	1	1192379	0.152885273	0.582943736	0.0041718	0.00083866	4.974367068
LncRNA	Breast	ENSG00000223711	1	123878	1	1543905	0.14303706	0.582943736	0.008072458	0.000647708	12.46310887
LncRNA	Breast	ENSG00000223715	2	123758	2	1543904	0.02986445	0.582943736	0.016160571	0.001295417	12.47518544
LncRNA	Breast	ENSG00000223749	1	209082	1	1194759	0.275689597	0.582943736	0.004782812	0.000836989	5.714308262
LncRNA	Breast	ENSG00000223795	1	53549	5	2012880	0.14575136	0.582943736	0.018674485	0.002484003	7.517899494
LncRNA	Breast	ENSG00000223806	1	234667	1	1665999	0.231687624	0.582943736	0.004261358	0.00060024	7.099417472
LncRNA	Breast	ENSG00000223855	2	417212	2	832998	0.408083324	0.610070452	0.004793726	0.002400966	1.996582073
LncRNA	Breast	ENSG00000223863	1	68067	1	1298527	0.097134761	0.582943736	0.014691407	0.000770103	19.07718865
LncRNA	Breast	ENSG00000223883	1	74612	26	8482770	0.21057168	0.582943736	0.01340267	0.003065037	4.372760208
LncRNA	Breast	ENSG00000223907	1	326178	2	1192378	0.515884272	0.655804372	0.003065811	0.00167732	1.827802611
LncRNA	Breast	ENSG00000223914	1	79015	8	1324700	0.406327823	0.608436338	0.012655825	0.006039103	2.095646396
LncRNA	Breast	ENSG00000223985	1	60689	4	1084919	0.23826103	0.582943736	0.016477451	0.003686911	4.469174809
LncRNA	Breast	ENSG00000224008	1	272509	3	713283	0.725902341	0.778242147	0.003669604	0.004205904	0.872488615
LncRNA	Breast	ENSG00000224034	1	82347	2	1185238	0.182504528	0.582943736	0.012143733	0.001687425	7.196607041
LncRNA	Breast	ENSG00000224037	1	119951	7	1679321	0.424169458	0.619472026	0.008336738	0.004168351	2.000008337
LncRNA	Breast	ENSG00000224050	1	70209	2	952950	0.192056739	0.582943736	0.014243188	0.002098746	6.786523095
LncRNA	Breast	ENSG00000224074	1	410073	4	1667662	0.666889078	0.737566175	0.00243859	0.002398568	1.016686053
LncRNA	Breast	ENSG00000224099	1	117690	5	1413715	0.381085756	0.604048146	0.008496899	0.003536781	2.40243861
LncRNA	Breast	ENSG00000224177	1	196349	2	1307689	0.342740526	0.586410365	0.005092972	0.001529416	3.330011867
LncRNA	Breast	ENSG00000224235	1	93652	2	829666	0.274469268	0.582943736	0.010677829	0.002410609	4.429515654
LncRNA	Breast	ENSG00000224286	2	181711	4	1076351	0.210522762	0.582943736	0.011006488	0.00371626	2.961711179
LncRNA	Breast	ENSG00000224292	1	77706	2	831332	0.235148284	0.582943736	0.012869019	0.002405778	5.349213703
LncRNA	Breast	ENSG00000224294	1	265131	9	3681613	0.501125371	0.65067292	0.00377172	0.002444581	1.542890538
LncRNA	Breast	ENSG00000224308	1	237642	4	2174126	0.40468653	0.608329634	0.00420801	0.00183982	2.287186188
LncRNA	Breast	ENSG00000224371	1	96746	2	1670996	0.15536408	0.582943736	0.010336345	0.001196891	8.635995287
LncRNA	Breast	ENSG00000224413	1	261561	1	832999	0.420825157	0.615750516	0.0038232	0.001200482	3.184721728
LncRNA	Breast	ENSG00000224429	2	221219	9	4058129	0.10781991	0.582943736	0.009040815	0.002217771	4.076532506
LncRNA	Breast	ENSG00000224559	1	418403	3	1784997	0.569298579	0.681636963	0.00239004	0.001680675	1.422071543
LncRNA	Breast	ENSG00000224568	1	191827	14	2977961	0.607959525	0.703086592	0.00521303	0.004701203	1.108871535
LncRNA	Breast	ENSG00000224577	1	83180	1	238237	0.450610614	0.628239465	0.012022121	0.004197501	2.86411397
LncRNA	Breast	ENSG00000224582	1	330462	3	1187617	0.625434603	0.712963355	0.003026067	0.002526067	1.197936021
LncRNA	Breast	ENSG00000224609	1	242045	7	2853137	0.478695895	0.639555466	0.004131463	0.00245344	1.6839472
LncRNA	Breast	ENSG00000224714	1	306067	5	1074208	0.777804521	0.8124096	0.003267258	0.004654592	0.701943039
LncRNA	Breast	ENSG00000224718	1	215270	6	1427994	0.625775295	0.712963355	0.004645329	0.004201698	1.105583686
LncRNA	Breast	ENSG00000224750	2	407573	6	2980944	0.248912841	0.582943736	0.004907096	0.002012785	2.437963261
LncRNA	Breast	ENSG00000224794	1	211581	4	1657666	0.451531877	0.628763592	0.004726322	0.002413031	1.958665948
LncRNA	Breast	ENSG00000224832	9	238824	2	1176908	4.38E-06	0.005048095	0.037684655	0.001699368	22.17568586
LncRNA	Breast	ENSG00000224884	1	66758	4	2141996	0.142258405	0.582943736	0.014979478	0.001867417	8.021495551
LncRNA	Breast	ENSG00000224934	1	356761	2	1898286	0.403489583	0.608140838	0.002802997	0.001053582	2.660444948
LncRNA	Breast	ENSG00000224939	2	270128	5	1665995	0.254269034	0.582943736	0.007403897	0.003001209	2.466971214
LncRNA	Breast	ENSG00000224950	1	273104	1	597379	0.529045353	0.66269815	0.003661609	0.001673979	2.187368182
LncRNA	Breast	ENSG00000224957	1	484924	55	18682945	0.761875958	0.804460368	0.002062179	0.002943861	0.700501334
LncRNA	Breast	ENSG00000225012	1	55810	3	1546997	0.132173504	0.582943736	0.017917936	0.001939241	9.239664337
LncRNA	Breast	ENSG00000225070	1	92700	3	1075281	0.281635961	0.582943736	0.010787487	0.002789968	3.866526429
LncRNA	Breast	ENSG00000225127	1	206464	4	2260996	0.353976667	0.590834169	0.004843459	0.001769132	2.737760578
LncRNA	Breast	ENSG00000225128	1	96746	10	3212990	0.278434096	0.582943736	0.010336345	0.003112366	3.321057201
LncRNA	Breast	ENSG00000225209	2	60688	2	1199518	0.013037199	0.582943736	0.032955444	0.001667336	19.76532428
LncRNA	Breast	ENSG00000225233	1	52359	6	2615376	0.129557548	0.582943736	0.019098913	0.002294125	8.3251399
LncRNA	Breast	ENSG00000225278	1	269415	10	2745201	0.642922195	0.724271432	0.003711746	0.003642721	1.018948834
LncRNA	Breast	ENSG00000225292	1	37484	2	954854	0.109093768	0.582943736	0.026678049	0.002094561	12.73682104
LncRNA	Breast	ENSG00000225298	1	72708	2	950094	0.198460511	0.582943736	0.013753645	0.002105055	6.533627661
LncRNA	Breast	ENSG00000225321	1	59975	3	479805	0.375702899	0.603784357	0.016673614	0.00625254	2.666694456
LncRNA	Breast	ENSG00000225334	1	50336	3	1429425	0.12927879	0.582943736	0.019866497	0.002098746	9.465889224
LncRNA	Breast	ENSG00000225359	1	63307	3	835496	0.25334629	0.582943736	0.015796042	0.003590681	4.3991765
LncRNA	Breast	ENSG00000225411	2	342480	5	1907803	0.289554412	0.582943736	0.005839757	0.002620816	2.22822121
LncRNA	Breast	ENSG00000225431	1	211224	3	2382377	0.288083265	0.582943736	0.00473431	0.001259247	3.759637478
LncRNA	Breast	ENSG00000225488	1	80086	1	589644	0.224859957	0.582943736	0.012486577	0.001695939	7.362635167
LncRNA	Breast	ENSG00000225511	2	459100	2	1430854	0.249822563	0.582943736	0.004356349	0.001397767	3.116649967
LncRNA	Breast	ENSG00000225537	1	64497	4	3090902	0.098107592	0.582943736	0.015504597	0.001294121	11.98079756
LncRNA	Breast	ENSG00000225548	1	111264	4	1657666	0.277343776	0.582943736	0.008987633	0.002413031	3.724623418
LncRNA	Breast	ENSG00000225559	1	54382	2	596783	0.23020338	0.582943736	0.018388437	0.003351302	5.486953404
LncRNA	Breast	ENSG00000225564	3	526096	23	8346637	0.197954677	0.582943736	0.005702381	0.002755601	2.069378559
LncRNA	Breast	ENSG00000225649	1	338673	9	3559281	0.597046262	0.696755405	0.002952701	0.002528601	1.167721273
LncRNA	Breast	ENSG00000225657	1	118523	5	1896379	0.304932384	0.582943736	0.008437181	0.002636604	3.200018562
LncRNA	Breast	ENSG00000225680	1	86393	2	953902	0.229022629	0.582943736	0.011575012	0.002096651	5.520713484
LncRNA	Breast	ENSG00000225718	1	182069	39	17135961	0.344762281	0.586410365	0.005492423	0.002275916	2.413280764
LncRNA	Breast	ENSG00000225783	3	1379207	11	2747937	0.895848371	0.902896129	0.002175163	0.004003003	0.543382802
LncRNA	Breast	ENSG00000225785	1	51288	2	834664	0.163811139	0.582943736	0.019497738	0.002396174	8.137030105
LncRNA	Breast	ENSG00000225930	1	508010	2	2855998	0.38806884	0.607069466	0.001968465	0.000700281	2.81096632
LncRNA	Breast	ENSG00000225937	1	466717	10	3216203	0.774751504	0.904944589	0.002142626	0.003109256	0.689112031
LncRNA	Breast	ENSG00000225978	1	232763	1	356999	0.633579345	0.717600182	0.004296215	0.002801128	1.533744624
LncRNA	Breast	ENSG00000225979	1	53787	3	1302452	0.149445957	0.582943736	0.018591853	0.002303348	8.071665396
LncRNA	Breast	ENSG00000226037	1	79253	7	2043223	0.262463323	0.582943736	0.012617819	0.00342596	3.683002536
LncRNA	Breast	ENSG00000226133	2	133159	5	2382375	0.049250834	0.582943736	0.015019638	0.002098746	7.1564821
LncRNA	Breast	ENSG00000226149	1	102815	6	2020971	0.293446458	0.582943736	0.009726207	0.00296887	3.276063804
LncRNA	Breast	ENSG00000226155	1	88178	2	950094	0.233757594	0.582943736	0.011340697	0.002105055	5.387364195
LncRNA	Breast	ENSG00000226194	1	319514	7	2498993	0.618084906	0.708640802	0.003129753	0.002801128	1.117318803
LncRNA	Breast	ENSG00000226204	1	50455	2	1188808	0.117235902	0.582943736	0.019819641	0.001682357	11.78087405
LncRNA	Breast	ENSG00000226237	2	522051	7	4062177	0.273541994	0.582943736	0.003831043	0.001723214	2.223196584
LncRNA	Breast	ENSG00000226296	1	71042	1	1062431	0.121424509	0.582943736	0.01407618	0.000941238	14.9549703
LncRNA	Breast	ENSG00000226302	2	85321	3	1193567	0.038861636	0.582943736	0.023440888	0.002513474	9.326090099
LncRNA	Breast	ENSG00000226317	1	108408	7	2493995	0.288511283	0.582943736	0.009224411	0.002806742	3.286519445
LncRNA	Breast	ENSG00000226380	1	796347	4	4160831	0.58339196	0.688486111	0.001255734	0.000961346	1.306224234
LncRNA	Breast	ENSG00000226412	1	102577	4	2375236	0.190547957	0.582943736	0.009748774	0.001684043	5.788909795
LncRNA	Breast	ENSG00000226426	1	74017	2	477426	0.351042959	0.590834169	0.01351041	0.004189131	3.225110448
LncRNA	Breast	ENSG00000226433	1	53430	1	1066715	0.093123192	0.582943736	0.018716077	0.000937458	19.96472019
LncRNA	Breast	ENSG00000226471	1	174929	5	2379995	0.346586407	0.587667834	0.005716605	0.002100845	2.721098274
LncRNA	Breast	ENSG00000226476	1	213961	4	1662664	0.454072864	0.630019269	0.004673749	0.002405778	1.942718533
LncRNA	Breast	ENSG00000226486	1	93295	23	6325898	0.296276973	0.582943736	0.010718688	0.003635847	2.948057704
LncRNA	Breast	ENSG00000226487	1	44743	2	831332	0.145524624	0.582943736	0.022349865	0.002405778	9.290078895
LncRNA	Breast	ENSG00000226496	2	289406	2	1548545	0.119375457	0.582943736	0.006910707	0.001291535	5.350770198
LncRNA	Breast	ENSG00000226566	1	62593	9	2977966	0.187800225	0.582943736	0.015976227	0.003022197	5.28629577
LncRNA	Breast	ENSG00000226619	1	23680	3	710427	0.122917885	0.582943736	0.04222973	0.004222812	10.00038007
LncRNA	Breast	ENSG00000226620	3	589880	9	4992993	0.125740026	0.582943736	0.00508578	0.001802526	2.821473859
LncRNA	Breast	ENSG00000226673	1	375087	1	711857	0.571085261	0.681636963	0.002666048	0.001404777	1.897845033
LncRNA	Breast	ENSG00000226674	2	1264135	96	46006851	0.740773658	0.787200025	0.00158211	0.002086646	0.758207045
LncRNA	Breast	ENSG00000226690	1	147797	2	2260998	0.173008633	0.582943736	0.006766037	0.000884565	7.648998288
LncRNA	Breast	ENSG00000226717	1	337721	1	1191189	0.392987792	0.607069466	0.002961024	0.000839497	3.527139266
LncRNA	Breast	ENSG00000226739	1	55453	8	1186422	0.337095186	0.585339316	0.018033289	0.006742963	2.674386417
LncRNA	Breast	ENSG00000226741	1	601187	2	715426	0.839557689	0.855888608	0.001663376	0.002795537	0.595011203
LncRNA	Breast	ENSG00000226791	1	169455	3	1427997	0.361445872	0.596204707	0.005901272	0.002100845	2.808999439
LncRNA	Breast	ENSG00000226792	2	287383	12	4898504	0.180105166	0.582943736	0.006959354	0.002449728	2.840868574
LncRNA	Breast	ENSG00000226983	1	323560	26	9529494	0.594050622	0.695378595	0.003090617	0.002728372	1.132769811
LncRNA	Breast	ENSG00000226994	1	403647	43	15842784	0.669451869	0.739346748	0.002477412	0.002714169	0.912769913
LncRNA	Breast	ENSG00000227007	3	500868	1	2141999	0.023357145	0.582943736	0.005989602	0.000466854	12.8297216
LncRNA	Breast	ENSG00000227029	1	61046	3	832164	0.246607703	0.582943736	0.01638109	0.003605059	4.543917701
LncRNA	Breast	ENSG00000227036	1	1025184	51	16270343	0.958306422	0.958306422	0.000975435	0.003134537	0.311189341
LncRNA	Breast	ENSG00000227043	1	45814	3	1545450	0.110285156	0.582943736	0.021827389	0.001941182	11.24437945
LncRNA	Breast	ENSG00000227061	4	568221	4	358067	0.846434049	0.860615925	0.007039515	0.011171094	0.630154465
LncRNA	Breast	ENSG00000227082	2	435776	12	2617988	0.614218376	0.706988194	0.004589514	0.004583673	1.001274355
LncRNA	Breast	ENSG00000227083	1	63545	2	594998	0.26244588	0.582943736	0.015736879	0.003361356	4.681705878
LncRNA	Breast	ENSG00000227101	1	75326	3	1308997	0.200525238	0.582943736	0.013275629	0.002291831	5.792586004
LncRNA	Breast	ENSG00000227136	1	273461	5	3677928	0.349689903	0.590325707	0.003656829	0.001359461	2.689910444
LncRNA	Breast	ENSG00000227143	1	340815	4	1659332	0.607032692	0.703068215	0.002934143	0.002410609	1.217179408
LncRNA	Breast	ENSG00000227307	1	112216	11	5127223	0.228796663	0.582943736	0.008911385	0.002145411	4.153696281
LncRNA	Breast	ENSG00000227308	1	351168	8	3700059	0.557820839	0.67961397	0.00284764	0.002162128	1.317054444
LncRNA	Breast	ENSG00000227431	1	66163	1	594999	0.190127543	0.582943736	0.015114188	0.001680675	8.99292656
LncRNA	Breast	ENSG00000227459	1	41411	2	357355	0.280311034	0.582943736	0.024148173	0.005596676	4.314735215
LncRNA	Breast	ENSG00000227467	1	291549	2	1069927	0.514675506	0.655724773	0.003429955	0.001869286	1.834900823
LncRNA	Breast	ENSG00000227486	1	119832	3	1318160	0.293932096	0.582943736	0.008345016	0.0022759	3.66668892
LncRNA	Breast	ENSG00000227498	2	68304	9	2267774	0.039456052	0.582943736	0.029280862	0.003968649	7.378041956
LncRNA	Breast	ENSG00000227517	1	496586	35	11650303	0.777465824	0.8124096	0.00201375	0.003004214	0.670308466
LncRNA	Breast	ENSG00000227533	1	400315	5	3200143	0.506974263	0.652166487	0.002498033	0.00156243	1.598812435
LncRNA	Breast	ENSG00000227544	3	339028	11	2604899	0.213072467	0.582943736	0.008848827	0.004222812	2.095481789
LncRNA	Breast	ENSG00000227579	1	111621	39	12413089	0.300983592	0.582943736	0.008958888	0.003141845	2.851473588
LncRNA	Breast	ENSG00000227674	1	223481	1	2734262	0.145406921	0.582943736	0.004474653	0.000365729	12.23487455
LncRNA	Breast	ENSG00000227708	1	42482	3	1665997	0.095813036	0.582943736	0.023539381	0.001800724	13.07217959
LncRNA	Breast	ENSG00000227896	2	363900	2	950094	0.3079035	0.582943736	0.005496015	0.002105055	2.610865622
LncRNA	Breast	ENSG00000227912	2	276197	2	596783	0.377295126	0.604048146	0.007241208	0.003351302	2.160714997
LncRNA	Breast	ENSG00000227920	1	118761	2	1306380	0.229744191	0.582943736	0.008420273	0.001530948	5.500037891
LncRNA	Breast	ENSG00000228043	1	156246	1	1305072	0.202410476	0.582943736	0.006400164	0.000766241	8.352674628
LncRNA	Breast	ENSG00000228044	2	261917	6	2137710	0.214502741	0.582943736	0.007636007	0.002806742	2.720594692
LncRNA	Breast	ENSG00000228058	1	77825	3	835496	0.299701074	0.582943736	0.012849341	0.003590681	3.578524467
LncRNA	Breast	ENSG00000228065	2	1017329	18	9767740	0.574987206	0.683859639	0.001965932	0.001842801	1.066817563
LncRNA	Breast	ENSG00000228100	2	67828	2	957710	0.023988769	0.582943736	0.029486348	0.002088315	14.11968509
LncRNA	Breast	ENSG00000228127	1	166123	3	1660999	0.317021309	0.585339316	0.006019636	0.001806142	3.332869821
LncRNA	Breast	ENSG00000228189	1	148035	2	1662666	0.225761507	0.582943736	0.006755159	0.001202887	5.615786807
LncRNA	Breast	ENSG00000228215	1	244068	31	12030988	0.474116418	0.636386763	0.004097219	0.002576679	1.590115816
LncRNA	Breast	ENSG00000228216	1	35104	2	716140	0.133735212	0.582943736	0.028486782	0.00279275	10.20026208
LncRNA	Breast	ENSG00000228226	1	50812	3	1067784	0.169689601	0.582943736	0.01968039	0.002809557	7.004802015
LncRNA	Breast	ENSG00000228271	1	210748	3	1903997	0.342897869	0.586410365	0.004745004	0.001575633	3.011490817
LncRNA	Breast	ENSG00000228294	1	172549	1	237285	0.664784702	0.737566175	0.005795455	0.004214341	1.375174588
LncRNA	Breast	ENSG00000228308	1	285599	1	713999	0.48979551	0.646337099	0.003501413	0.001400562	2.500005252
LncRNA	Breast	ENSG00000228309	2	150533	1	2148425	0.012300871	0.582943736	0.013286123	0.000465457	28.54423947
LncRNA	Breast	ENSG00000228351	1	67353	6	2263255	0.18557767	0.582943736	0.014847149	0.002651049	5.600480553
LncRNA	Breast	ENSG00000228389	1	250137	1	237761	0.762522633	0.804460368	0.003997809	0.004205904	0.950523113
LncRNA	Breast	ENSG00000228391	1	68781	3	1068855	0.22077708	0.582943736	0.014538899	0.002806742	5.179991567
LncRNA	Breast	ENSG00000228412	1	273818	2	713284	0.622687803	0.712101017	0.003652061	0.002803932	1.302478289
LncRNA	Breast	ENSG00000228495	2	500512	5	2375235	0.350954936	0.590834169	0.003995908	0.002105055	1.898244198
LncRNA	Breast	ENSG00000228512	1	61998	8	2836000	0.176860983	0.582943736	0.016129553	0.002820874	5.717926385
LncRNA	Breast	ENSG00000228536	1	96508	2	473618	0.426713662	0.619472026	0.010361835	0.004222812	2.453775853
LncRNA	Breast	ENSG00000228679	1	99364	6	2258733	0.260186166	0.582943736	0.010064007	0.002656356	3.788650819
LncRNA	Breast	ENSG00000228734	1	102220	5	474567	0.689765567	0.753190352	0.009782821	0.01053592	0.928520837
LncRNA	Breast	ENSG00000228735	1	90082	4	836328	0.400393256	0.608140838	0.011100997	0.004782812	2.321018627
LncRNA	Breast	ENSG00000228742	2	421496	6	3109464	0.246076361	0.582943736	0.004745004	0.001929593	2.4590696
LncRNA	Breast	ENSG00000228793	1	93890	9	2855991	0.276359007	0.582943736	0.010650762	0.00315127	3.379831008
LncRNA	Breast	ENSG00000228794	2	1014473	6	2020971	0.80633956	0.8308396	0.001971467	0.00296887	0.664046259
LncRNA	Breast	ENSG00000228824	4	389483	28	13684972	0.011362231	0.582943736	0.010270025	0.00204604	5.019464264
LncRNA	Breast	ENSG00000228857	1	79848	4	1418000	0.239599714	0.582943736	0.012523795	0.002820874	4.439685402
LncRNA	Breast	ENSG00000228878	1	482068	9	3811799	0.696042083	0.758381007	0.002074396	0.00236109	0.878575683
LncRNA	Breast	ENSG00000228888	1	104005	12	4271136	0.268579185	0.582943736	0.009614922	0.002809557	3.422220086
LncRNA	Breast	ENSG00000228889	1	210748	4	1076351	0.591013316	0.694117012	0.004745004	0.00371626	1.276822319
LncRNA	Breast	ENSG00000228918	3	376156	37	13354619	0.096186769	0.582943736	0.007975414	0.002770577	2.87861139
LncRNA	Breast	ENSG00000228951	1	78182	2	832998	0.235954528	0.582943736	0.012790668	0.002400966	5.327300402
LncRNA	Breast	ENSG00000228971	2	259656	29	16745413	0.081021547	0.582943736	0.007702499	0.001731818	4.44763868
LncRNA	Breast	ENSG00000228980	1	311541	9	2739728	0.659381065	0.736753245	0.00320985	0.003284998	0.97712411
LncRNA	Breast	ENSG00000229011	1	50931	3	947237	0.189001776	0.582943736	0.019634407	0.003167106	6.199479034
LncRNA	Breast	ENSG00000229155	1	117095	1	585479	0.305554172	0.582943736	0.008540074	0.001708003	5.00003416
LncRNA	Breast	ENSG00000229178	1	200395	5	835494	0.724717137	0.778025009	0.004990144	0.005984483	0.833847152
LncRNA	Breast	ENSG00000229180	2	843946	5	2018949	0.659435689	0.736753245	0.00236982	0.002476536	0.956909091
LncRNA	Breast	ENSG00000229191	2	417450	1	1433711	0.129624601	0.582943736	0.004790993	0.000697491	6.868899269
LncRNA	Breast	ENSG00000229240	3	317965	7	2972018	0.064535044	0.582943736	0.009435001	0.002355302	4.00585599
LncRNA	Breast	ENSG00000229243	1	337126	3	1545450	0.545839392	0.673104619	0.00296625	0.001941182	1.528063691
LncRNA	Breast	ENSG00000229249	1	79729	11	3409577	0.242230442	0.582943736	0.012542488	0.003226207	3.887688864
LncRNA	Breast	ENSG00000229272	1	27250	6	709710	0.231827805	0.582943736	0.036697248	0.008454157	4.340733945
LncRNA	Breast	ENSG00000229370	1	54144	3	2022997	0.100260041	0.582943736	0.018469267	0.001482948	12.45442401
LncRNA	Breast	ENSG00000229404	3	342598	4	1902092	0.077039921	0.582943736	0.008756619	0.002102948	4.16397352
LncRNA	Breast	ENSG00000229546	1	27012	1	475047	0.104710282	0.582943736	0.037020583	0.002105055	17.5865171
LncRNA	Breast	ENSG00000229563	1	625939	18	7280759	0.791335878	0.819257333	0.0015976	0.00247227	0.646207715
LncRNA	Breast	ENSG00000229621	1	249661	12	2379988	0.726599417	0.778242147	0.004005431	0.005042042	0.794406549
LncRNA	Breast	ENSG00000229642	2	55571	7	4041947	0.0062149	0.582943736	0.035989995	0.001731839	20.78137878
LncRNA	Breast	ENSG00000229649	1	264417	5	1795705	0.561416947	0.679786661	0.003781905	0.002784422	1.358237178
LncRNA	Breast	ENSG00000229699	2	268224	7	2150561	0.263047814	0.582943736	0.007456454	0.003254965	2.290794262
LncRNA	Breast	ENSG00000229702	2	195872	4	1550090	0.139018532	0.582943736	0.01021075	0.002580495	3.956895319
LncRNA	Breast	ENSG00000229775	1	224909	6	2382374	0.468195455	0.635813802	0.004446243	0.002518496	1.765435502
LncRNA	Breast	ENSG00000229807	2	2371787	1	1429427	0.68212364	0.904944589	0.000843246	0.000699581	1.20535866
LncRNA	Breast	ENSG00000229876	1	176595	10	6413138	0.258296487	0.582943736	0.005662674	0.001559299	3.63155129
LncRNA	Breast	ENSG00000229922	1	96984	4	2247430	0.190420956	0.582943736	0.010310979	0.001779811	5.793300957
LncRNA	Breast	ENSG00000229928	2	65091	10	595585	0.334189312	0.585339316	0.030726214	0.016790215	1.830007221
LncRNA	Breast	ENSG00000230133	2	282742	5	2850283	0.12606112	0.582943736	0.007073587	0.001754212	4.032344682
LncRNA	Breast	ENSG00000230156	1	139229	4	716852	0.588308188	0.692869603	0.007182412	0.005579952	1.28718155
LncRNA	Breast	ENSG00000230173	1	339387	7	2972018	0.578970368	0.686076911	0.002946489	0.002355302	1.251002543
LncRNA	Breast	ENSG00000230174	1	254778	3	1068855	0.57478913	0.683859639	0.003924986	0.002806742	1.398413521
LncRNA	Breast	ENSG00000230250	4	75085	8	2025015	0.000641875	0.185020455	0.053272957	0.003950588	13.48481721
LncRNA	Breast	ENSG00000230269	2	179093	4	1903996	0.087802663	0.582943736	0.011167382	0.002100845	5.315662812
LncRNA	Breast	ENSG00000230309	1	46052	1	835498	0.101750669	0.582943736	0.021714584	0.001196891	18.1424911
LncRNA	Breast	ENSG00000230352	1	73779	5	1068853	0.330008652	0.585339316	0.013553992	0.004677912	2.897445072
LncRNA	Breast	ENSG00000230426	2	284765	3	833830	0.376834701	0.604048146	0.007023335	0.003597856	1.95208915
LncRNA	Breast	ENSG00000230437	1	56286	4	1426568	0.175918226	0.582943736	0.017766407	0.002803932	6.336247024
LncRNA	Breast	ENSG00000230448	1	457911	106	49891120	0.623783198	0.712101017	0.00218383	0.002124627	1.027865553
LncRNA	Breast	ENSG00000230471	1	205869	6	1429422	0.610096526	0.704850997	0.004857458	0.004197501	1.157226197
LncRNA	Breast	ENSG00000230472	1	98293	4	1669328	0.248788059	0.582943736	0.010173664	0.002396174	4.245795733
LncRNA	Breast	ENSG00000230552	1	629509	15	6677313	0.763424028	0.80459589	0.00158854	0.002246413	0.707145092
LncRNA	Breast	ENSG00000230587	1	113287	4	1186426	0.366180431	0.602291065	0.008827138	0.00337147	2.618186553
LncRNA	Breast	ENSG00000230590	2	729706	24	14860101	0.345336199	0.586410365	0.00274083	0.001615063	1.697042028
LncRNA	Breast	ENSG00000230623	1	60332	3	602137	0.317474908	0.585339316	0.016574952	0.004982255	3.326797277
LncRNA	Breast	ENSG00000230628	1	424115	7	2734256	0.684493983	0.75021061	0.002357851	0.002560111	0.920995485
LncRNA	Breast	ENSG00000230651	1	297499	1	1432283	0.314393581	0.585339316	0.003361356	0.000698186	4.814412822
LncRNA	Breast	ENSG00000230658	1	305115	1	951047	0.4267916	0.619472026	0.003277453	0.001051473	3.117011619
LncRNA	Breast	ENSG00000230676	1	244425	6	2263255	0.512214133	0.655474912	0.004091235	0.002651049	1.543251168
LncRNA	Breast	ENSG00000230725	2	402099	2	836330	0.392034719	0.607069466	0.004973899	0.002391401	2.079910669
LncRNA	Breast	ENSG00000230768	1	316539	3	2387137	0.392298	0.607069466	0.003159168	0.001256736	2.513789243
LncRNA	Breast	ENSG00000230773	3	342836	59	23799346	0.05838248	0.582943736	0.00875054	0.00247906	3.529781695
LncRNA	Breast	ENSG00000230806	1	315230	12	3461341	0.677962305	0.746035172	0.003172287	0.003466864	0.91503056
LncRNA	Breast	ENSG00000230817	1	223481	21	13872999	0.296421199	0.582943736	0.004474653	0.001513732	2.956041006
LncRNA	Breast	ENSG00000230864	1	110788	3	955805	0.35511542	0.590834169	0.009026248	0.003138716	2.875777762
LncRNA	Breast	ENSG00000230880	4	275719	5	3100183	0.004007198	0.577537373	0.014507524	0.001612808	8.995195833
LncRNA	Breast	ENSG00000230908	1	94842	2	834664	0.275933766	0.582943736	0.010543852	0.002396174	4.400286793
LncRNA	Breast	ENSG00000230937	1	427090	5	1311613	0.815718969	0.839004434	0.002341427	0.0038121	0.614209183
LncRNA	Breast	ENSG00000230939	1	58190	3	823834	0.238908227	0.582943736	0.017185083	0.00364151	4.719218652
LncRNA	Breast	ENSG00000230943	1	75802	1	1312926	0.106188176	0.582943736	0.013192264	0.000761658	17.32046648
LncRNA	Breast	ENSG00000230969	1	47599	4	847157	0.239155073	0.582943736	0.021008845	0.004721675	4.449447467
LncRNA	Breast	ENSG00000231015	2	95793	1	829667	0.029923822	0.582943736	0.020878352	0.001205303	17.3220799
LncRNA	Breast	ENSG00000231023	2	299283	2	1426570	0.141424168	0.582943736	0.006682638	0.001401964	4.766625568
LncRNA	Breast	ENSG00000231040	1	95913	3	950093	0.319344248	0.585339316	0.010426115	0.003157586	3.301926399
LncRNA	Breast	ENSG00000231057	1	291787	3	1427997	0.524650267	0.660394933	0.003427157	0.002100845	1.631323534
LncRNA	Breast	ENSG00000231061	1	79610	4	2827436	0.129629115	0.582943736	0.012561236	0.001414709	8.879022736
LncRNA	Breast	ENSG00000231131	1	140062	6	1788564	0.410077576	0.610070452	0.007139695	0.003354647	2.128300324
LncRNA	Breast	ENSG00000231133	1	106623	3	1073139	0.315385521	0.585339316	0.009378839	0.002795537	3.354932801
LncRNA	Breast	ENSG00000231170	1	124116	4	715424	0.550624218	0.676112592	0.008056979	0.00559109	1.441039028
LncRNA	Breast	ENSG00000231173	1	30463	2	957710	0.089661156	0.582943736	0.032826708	0.002088315	15.71923317
LncRNA	Breast	ENSG00000231200	2	75682	87	30732615	0.020516862	0.582943736	0.026426363	0.002830869	9.335071702
LncRNA	Breast	ENSG00000231217	1	61522	11	3696367	0.179698489	0.582943736	0.016254348	0.002975895	5.462003245
LncRNA	Breast	ENSG00000231236	1	309756	14	8823598	0.404020713	0.608140838	0.003228347	0.001586654	2.034688594
LncRNA	Breast	ENSG00000231252	1	278935	13	9410388	0.335649554	0.585339316	0.003585065	0.001381452	2.595142237
LncRNA	Breast	ENSG00000231304	2	242877	3	1911613	0.100779331	0.582943736	0.008234621	0.001569355	5.247136068
LncRNA	Breast	ENSG00000231326	1	69852	2	839662	0.213162205	0.582943736	0.014315982	0.002381911	6.010293191
LncRNA	Breast	ENSG00000231327	1	78777	1	240379	0.432734233	0.620662094	0.01269406	0.004160097	3.051385557
LncRNA	Breast	ENSG00000231367	1	210391	14	6050779	0.401124322	0.608140838	0.004753055	0.002313752	2.054263253
LncRNA	Breast	ENSG00000231418	1	68424	2	1308998	0.141745965	0.582943736	0.014614755	0.001527886	9.56534257
LncRNA	Breast	ENSG00000231422	1	356047	10	3444088	0.661135005	0.737566175	0.002808618	0.002903526	0.967312742
LncRNA	Breast	ENSG00000231426	1	125068	2	1070998	0.282039722	0.582943736	0.00799565	0.001867417	4.281662775
LncRNA	Breast	ENSG00000231492	1	103767	8	1664326	0.419771462	0.615750516	0.009636975	0.004806751	2.004883537
LncRNA	Breast	ENSG00000231507	1	99602	3	1193567	0.274285329	0.582943736	0.010039959	0.002513474	3.994454596
LncRNA	Breast	ENSG00000231566	1	249542	1	596189	0.503060861	0.651213579	0.004007341	0.00167732	2.389132891
LncRNA	Breast	ENSG00000231574	1	357594	15	6796551	0.559756363	0.67961397	0.002796468	0.002207002	1.267088933
LncRNA	Breast	ENSG00000231605	2	163623	10	2728779	0.145071269	0.582943736	0.01222322	0.003664643	3.335446728
LncRNA	Breast	ENSG00000231620	1	75683	3	475997	0.445799195	0.62760253	0.013213007	0.006302561	2.096450546
LncRNA	Breast	ENSG00000231648	1	106147	5	1669327	0.309184025	0.584408493	0.009420897	0.002995219	3.14531169
LncRNA	Breast	ENSG00000231681	2	96150	5	1310304	0.077950772	0.582943736	0.020800832	0.003815908	5.451082683
LncRNA	Breast	ENSG00000231689	1	151486	19	8415185	0.30010737	0.582943736	0.00660127	0.002257823	2.923732052
LncRNA	Breast	ENSG00000231698	1	141966	9	3800375	0.307017172	0.582943736	0.00704394	0.002368187	2.974401539
LncRNA	Breast	ENSG00000231876	1	186710	6	1790349	0.500625921	0.65067292	0.0053559	0.003351302	1.598154893
LncRNA	Breast	ENSG00000231912	1	44624	3	2498997	0.068348874	0.582943736	0.022409466	0.001200482	18.66706257
LncRNA	Breast	ENSG00000231918	1	468740	145	60034760	0.678743188	0.746035172	0.002133379	0.002415267	0.883288876
LncRNA	Breast	ENSG00000232023	1	80443	26	9016842	0.213223013	0.582943736	0.012431162	0.002883493	4.311147215
LncRNA	Breast	ENSG00000232072	1	78658	31	6009469	0.340406748	0.586410365	0.012713265	0.005158526	2.464515227
LncRNA	Breast	ENSG00000232079	1	385321	8	4627069	0.51320083	0.655724773	0.002595239	0.001728956	1.50104361
LncRNA	Breast	ENSG00000232080	2	98887	1	593809	0.055319439	0.582943736	0.020225105	0.001684043	12.00984963
LncRNA	Breast	ENSG00000232117	4	815384	2	951046	0.274780719	0.582943736	0.004905664	0.002102948	2.3327561
LncRNA	Breast	ENSG00000232188	1	68424	1	1426571	0.089442684	0.582943736	0.014614755	0.000700982	20.84898574
LncRNA	Breast	ENSG00000232193	1	93295	2	1308998	0.186606712	0.582943736	0.010718688	0.001527886	7.015370599
LncRNA	Breast	ENSG00000232225	1	112573	2	716854	0.354409121	0.590834169	0.008883125	0.002789968	3.183951747
LncRNA	Breast	ENSG00000232229	2	508366	3	474093	0.833543564	0.85201749	0.003934173	0.006327872	0.621721358
LncRNA	Breast	ENSG00000232245	1	34390	2	712570	0.131858573	0.582943736	0.02907822	0.002806742	10.36013376
LncRNA	Breast	ENSG00000232294	1	139586	8	2256470	0.417369796	0.614795047	0.007164042	0.003545361	2.020680799
LncRNA	Breast	ENSG00000232336	1	55929	2	714712	0.202305207	0.582943736	0.017879812	0.00279833	6.389458063
LncRNA	Breast	ENSG00000232395	1	112216	6	1427994	0.411122933	0.610070452	0.008911385	0.004201698	2.120900763
LncRNA	Breast	ENSG00000232396	1	91986	5	2016926	0.234775445	0.582943736	0.01087122	0.00247902	4.385289066
LncRNA	Breast	ENSG00000232458	1	388296	4	2146280	0.56458339	0.680520448	0.002575355	0.00186369	1.38185817
LncRNA	Breast	ENSG00000232461	1	80681	20	11626994	0.135166426	0.582943736	0.012394492	0.001720135	7.205534141
LncRNA	Breast	ENSG00000232512	1	95080	2	1197138	0.20489367	0.582943736	0.010517459	0.001670651	6.295424905
LncRNA	Breast	ENSG00000232596	1	81157	1	2141999	0.071677999	0.582943736	0.012321796	0.000466854	26.39327476
LncRNA	Breast	ENSG00000232597	1	69019	9	1669323	0.333114808	0.585339316	0.014488764	0.005391407	2.68738077
LncRNA	Breast	ENSG00000232636	1	79253	1	605709	0.218021138	0.582943736	0.012617819	0.001650958	7.642726458
LncRNA	Breast	ENSG00000232650	1	89368	4	2387136	0.167871154	0.582943736	0.011189688	0.001675648	6.677826515
LncRNA	Breast	ENSG00000232655	1	74969	1	832999	0.158318403	0.582943736	0.013338847	0.001200482	11.11124598
LncRNA	Breast	ENSG00000232680	1	118999	2	832998	0.330076919	0.585339316	0.008403432	0.002400966	3.500021009
LncRNA	Breast	ENSG00000232694	1	130661	3	830498	0.442592267	0.62614587	0.007653393	0.00361229	2.11870923
LncRNA	Breast	ENSG00000232712	2	648548	12	5338923	0.457484149	0.631711646	0.003083812	0.002247644	1.372019496
LncRNA	Breast	ENSG00000232715	1	46885	1	834665	0.103540904	0.582943736	0.021328783	0.001198085	17.80238882
LncRNA	Breast	ENSG00000232732	4	707808	4	4181656	0.018870799	0.582943736	0.00565125	0.000956559	5.907895927
LncRNA	Breast	ENSG00000232855	1	777307	36	20070742	0.75485344	0.798482584	0.001286493	0.001793656	0.717246353
LncRNA	Breast	ENSG00000232860	4	266556	2	476474	0.127152652	0.582943736	0.015006228	0.004197501	3.575038641
LncRNA	Breast	ENSG00000232900	1	238713	8	2229338	0.599690936	0.698382244	0.004189131	0.003588509	1.167373583
LncRNA	Breast	ENSG00000232977	2	388652	4	1667662	0.317634081	0.585339316	0.005145992	0.002398568	2.145443739
LncRNA	Breast	ENSG00000232985	1	44624	3	474569	0.301957803	0.582943736	0.022409466	0.006321525	3.544945918
LncRNA	Breast	ENSG00000233047	1	123759	13	4181647	0.335239322	0.585339316	0.00808022	0.003108823	2.599125347
LncRNA	Breast	ENSG00000233048	1	360926	11	3811797	0.662307163	0.737566175	0.002770651	0.002885778	0.960105396
LncRNA	Breast	ENSG00000233077	1	267749	2	1546998	0.380529156	0.604048146	0.003734841	0.001292826	2.888895944
LncRNA	Breast	ENSG00000233103	1	56881	2	713998	0.205429922	0.582943736	0.017580563	0.002801128	6.276243385
LncRNA	Breast	ENSG00000233117	3	807412	10	3811798	0.403178971	0.608140838	0.003715575	0.002623434	1.41630221
LncRNA	Breast	ENSG00000233128	1	65330	3	1307688	0.177167313	0.582943736	0.015306903	0.002294125	6.67221797
LncRNA	Breast	ENSG00000233137	1	754221	2	1307689	0.744903833	0.790860147	0.001325871	0.001529416	0.866913676
LncRNA	Breast	ENSG00000233147	1	76754	4	3457898	0.103959678	0.582943736	0.013028637	0.001156772	11.26292441
LncRNA	Breast	ENSG00000233154	1	202418	3	2966072	0.232077598	0.582943736	0.004940272	0.001011439	4.884400926
LncRNA	Breast	ENSG00000233203	1	91034	1	597974	0.246790173	0.582943736	0.010984907	0.001672314	6.568688622
LncRNA	Breast	ENSG00000233207	1	380799	2	1073140	0.597903519	0.69705031	0.002626057	0.00186369	1.409063574
LncRNA	Breast	ENSG00000233208	1	246091	3	1072068	0.562460082	0.679786661	0.004063537	0.00279833	1.452129497
LncRNA	Breast	ENSG00000233304	1	424948	4	2014904	0.615891424	0.707424796	0.002353229	0.001985206	1.185382682
LncRNA	Breast	ENSG00000233359	1	78182	20	8235613	0.1799716	0.582943736	0.012790668	0.002428477	5.266949554
LncRNA	Breast	ENSG00000233379	1	107337	6	1302449	0.425550046	0.619472026	0.009316452	0.004606706	2.022367248
LncRNA	Breast	ENSG00000233387	1	65687	6	1903994	0.211344023	0.582943736	0.015223712	0.00315127	4.830976195
LncRNA	Breast	ENSG00000233393	1	277983	4	1670994	0.536723243	0.666137674	0.003597342	0.002393785	1.502784343
LncRNA	Breast	ENSG00000233396	2	292024	5	1316849	0.371892208	0.603784357	0.006848752	0.003796943	1.803754486
LncRNA	Breast	ENSG00000233399	1	180760	3	2501496	0.243518557	0.582943736	0.005532197	0.001199282	4.612923213
LncRNA	Breast	ENSG00000233405	1	48194	1	947239	0.094486247	0.582943736	0.020749471	0.0010557	19.65470805
LncRNA	Breast	ENSG00000233408	1	153985	2	1198328	0.30418253	0.582943736	0.006494139	0.001668992	3.891054323
LncRNA	Breast	ENSG00000233421	1	185996	4	475520	0.808071439	0.831880687	0.00537646	0.008411844	0.63915353
LncRNA	Breast	ENSG00000233491	1	560727	13	5122104	0.766455117	0.807016011	0.001783399	0.00253802	0.702673494
LncRNA	Breast	ENSG00000233521	1	116024	2	593213	0.414863125	0.612467584	0.008618906	0.00337147	2.556423671
LncRNA	Breast	ENSG00000233532	1	137087	2	590833	0.465259767	0.635597762	0.007294638	0.003385051	2.154956342
LncRNA	Breast	ENSG00000233569	1	154580	2	1793923	0.219616461	0.582943736	0.006469142	0.001114875	5.802571484
LncRNA	Breast	ENSG00000233571	1	62593	7	2270037	0.195554754	0.582943736	0.015976227	0.00308365	5.180946751
LncRNA	Breast	ENSG00000233593	3	463859	5	2717836	0.098262902	0.582943736	0.006467483	0.001839699	3.515511395
[truncated: 222,792 more rows]
