# Supplementary material for: Discovery of Cancer Driver Long Noncoding RNAs across 1112 Tumour Genomes: New Candidates and Distinguishing Features
Source: Sci Rep. 2017 Jan 27;7:41544. doi: 10.1038/srep41544 (PMC5269722; doi:10.1038/srep41544)
Supplement: Supplementary Dataset 7 [file srep41544-s8.xls]

## Sheet: File_S12
ENSG00000225937
ENSG00000235688
ENSG00000230937
ENSG00000214548
ENSG00000260947
ENSG00000235999
ENSG00000229983
ENSG00000259478
ENSG00000253438
ENSG00000254670
ENSG00000260957
ENSG00000259687
ENSG00000230345
ENSG00000235244
ENSG00000251321
ENSG00000215386
ENSG00000261392
ENSG00000234741
ENSG00000226601
ENSG00000253170
ENSG00000224259
ENSG00000226950
ENSG00000232806
ENSG00000253879
ENSG00000250786
ENSG00000232855
ENSG00000260265
ENSG00000254092
ENSG00000231422
ENSG00000250326
ENSG00000232018
ENSG00000259447
ENSG00000261449
ENSG00000231189
ENSG00000235366
ENSG00000224271
ENSG00000249267
ENSG00000260896
ENSG00000226067
ENSG00000237949
ENSG00000249859
ENSG00000229025
ENSG00000224961
ENSG00000249669
ENSG00000233124
ENSG00000254880
ENSG00000243766
ENSG00000232680
ENSG00000258958
ENSG00000259457
ENSG00000225087
ENSG00000259450
ENSG00000257283
ENSG00000233215
ENSG00000248505
ENSG00000250421
ENSG00000237807
ENSG00000233214
ENSG00000261366
ENSG00000234686
ENSG00000228798
ENSG00000258235
ENSG00000233056
ENSG00000258760
ENSG00000259641
ENSG00000250604
ENSG00000225746
ENSG00000234481
ENSG00000231246
ENSG00000231078
ENSG00000250237
ENSG00000259821
ENSG00000226935
ENSG00000256311
ENSG00000233508
ENSG00000227418
ENSG00000257329
ENSG00000228221
ENSG00000254731
ENSG00000244620
