# Supplementary material for: Discovery of Cancer Driver Long Noncoding RNAs across 1112 Tumour Genomes: New Candidates and Distinguishing Features
Source: Sci Rep. 2017 Jan 27;7:41544. doi: 10.1038/srep41544 (PMC5269722; doi:10.1038/srep41544)
Supplement: Supplementary Dataset 8 [file srep41544-s9.xls]

## Sheet: File_S13
ENSG00000248866
ENSG00000225937
ENSG00000244342
ENSG00000258551
ENSG00000236499
ENSG00000245694
ENSG00000248663
ENSG00000223855
ENSG00000234520
ENSG00000247516
ENSG00000237943
ENSG00000228223
ENSG00000236053
ENSG00000253230
ENSG00000233456
ENSG00000260880
ENSG00000230937
ENSG00000227533
ENSG00000222041
ENSG00000229546
ENSG00000224652
ENSG00000237664
ENSG00000251350
ENSG00000227136
ENSG00000272523
ENSG00000247844
ENSG00000262619
ENSG00000228889
ENSG00000237489
ENSG00000230368
ENSG00000245870
ENSG00000258479
ENSG00000214548
ENSG00000255494
ENSG00000226673
ENSG00000272168
ENSG00000253438
ENSG00000228393
ENSG00000259134
ENSG00000232352
ENSG00000226968
ENSG00000226496
ENSG00000249628
ENSG00000246430
ENSG00000224805
ENSG00000249395
ENSG00000226674
ENSG00000250334
ENSG00000257842
ENSG00000263520
ENSG00000231428
ENSG00000225329
ENSG00000227244
ENSG00000225783
ENSG00000245164
ENSG00000269186
ENSG00000230844
ENSG00000227640
ENSG00000261455
ENSG00000267586
ENSG00000225439
ENSG00000251191
ENSG00000260785
ENSG00000228962
ENSG00000264575
ENSG00000259703
ENSG00000230417
ENSG00000215483
ENSG00000249173
ENSG00000226051
ENSG00000223891
ENSG00000237879
ENSG00000225826
ENSG00000223979
ENSG00000240875
ENSG00000267339
ENSG00000235641
ENSG00000258955
ENSG00000171889
ENSG00000224559
ENSG00000226567
ENSG00000237523
ENSG00000261742
ENSG00000266010
ENSG00000254934
ENSG00000241135
ENSG00000243701
ENSG00000223685
ENSG00000224511
ENSG00000180139
ENSG00000227036
ENSG00000250786
ENSG00000224924
ENSG00000245532
ENSG00000233610
ENSG00000228701
ENSG00000259104
ENSG00000232139
ENSG00000230590
ENSG00000250056
ENSG00000253394
ENSG00000260738
ENSG00000240498
ENSG00000251562
ENSG00000259863
ENSG00000226792
ENSG00000249917
ENSG00000235366
ENSG00000260896
ENSG00000176728
ENSG00000225791
ENSG00000233117
ENSG00000254417
ENSG00000248079
ENSG00000237949
ENSG00000249669
ENSG00000250682
ENSG00000240476
ENSG00000233124
ENSG00000234883
ENSG00000231574
ENSG00000228630
ENSG00000235884
ENSG00000243479
ENSG00000258169
ENSG00000223749
ENSG00000251381
ENSG00000233237
ENSG00000182165
ENSG00000243629
ENSG00000223573
ENSG00000225194
ENSG00000226913
ENSG00000232229
ENSG00000225039
ENSG00000230014
ENSG00000251442
ENSG00000230156
ENSG00000236036
ENSG00000233725
ENSG00000260231
ENSG00000272274
ENSG00000261366
ENSG00000231249
ENSG00000227214
ENSG00000237248
ENSG00000240423
ENSG00000269893
ENSG00000234787
ENSG00000185186
ENSG00000233532
ENSG00000234235
ENSG00000225579
ENSG00000225655
ENSG00000248323
ENSG00000205181
ENSG00000237941
ENSG00000259107
ENSG00000214145
ENSG00000229557
ENSG00000261824
ENSG00000250427
ENSG00000238266
ENSG00000256128
ENSG00000259905
ENSG00000232065
ENSG00000267100
ENSG00000227456
ENSG00000258548
ENSG00000260032
ENSG00000224843
ENSG00000223806
ENSG00000265933
ENSG00000246067
ENSG00000224032
ENSG00000230978
ENSG00000227356
ENSG00000245060
ENSG00000245526
ENSG00000242759
ENSG00000237424
ENSG00000263429
ENSG00000268388
ENSG00000260992
ENSG00000270419
ENSG00000257585
