# Supplementary material for: Discovery of Cancer Driver Long Noncoding RNAs across 1112 Tumour Genomes: New Candidates and Distinguishing Features
Source: Sci Rep. 2017 Jan 27;7:41544. doi: 10.1038/srep41544 (PMC5269722; doi:10.1038/srep41544)
Supplement: Supplementary Dataset 11 [file srep41544-s12.xls]

## Sheet: File_S17
Feature	Dataset	Analysed_genes	Qval<=0.2	Qval<=0.1	Qval<=0.01	Qval<=0.001	Qval<=0.0001
Non_CGC_genes	HNSC	3482	3	3	2	2	2
CGC_genes	HNSC	133	0	0	0	0	0
Total_genes	HNSC	3615	3	3	2	2	2
Percentage	HNSC	3.67911	0	0	0	0	0
Fisher_exact_test_Pvalue	HNSC	-	1	1	1	1	1
Chi2_test_with_Yates_correction_Pvalue	HNSC	-	0.23161	0.23161	0.10899	0.10899	0.10899
Chi2_test_without_Yates_correction_Pvalue	HNSC	-	0.734983	0.734983	0.782249	0.782249	0.782249
Non_CGC_genes	LUSC	10329	1	1	1	1	1
CGC_genes	LUSC	329	2	2	1	1	1
Total_genes	LUSC	10658	3	3	2	2	2
Percentage	LUSC	3.08688	66.6667	66.6667	50	50	50
Fisher_exact_test_Pvalue	LUSC	-	0.00282409	0.00282409	0.0609582	0.0609582	0.0609582
Chi2_test_with_Yates_correction_Pvalue	LUSC	-	2.81815e-06	2.81815e-06	0.0736645	0.0736645	0.0736645
Chi2_test_without_Yates_correction_Pvalue	LUSC	-	2.17813e-10	2.17813e-10	0.000128052	0.000128052	0.000128052
Non_CGC_genes	KIRC	1566	3	3	2	2	1
CGC_genes	KIRC	80	0	0	0	0	0
Total_genes	KIRC	1646	3	3	2	2	1
Percentage	KIRC	4.86027	0	0	0	0	0
Fisher_exact_test_Pvalue	KIRC	-	1	1	1	1	1
Chi2_test_with_Yates_correction_Pvalue	KIRC	-	0.340401	0.340401	0.184683	0.184683	0.0356803
Chi2_test_without_Yates_correction_Pvalue	KIRC	-	0.695456	0.695456	0.749247	0.749247	0.821188
Non_CGC_genes	BLCA	5407	4	3	1	1	1
CGC_genes	BLCA	222	3	1	0	0	0
Total_genes	BLCA	5629	7	4	1	1	1
Percentage	BLCA	3.94386	42.8571	25	0	0	0
Fisher_exact_test_Pvalue	BLCA	-	0.00195052	0.149232	1	1	1
Chi2_test_with_Yates_correction_Pvalue	BLCA	-	1.78956e-05	0.380825	0.0179467	0.0179467	0.0179467
Chi2_test_without_Yates_correction_Pvalue	BLCA	-	1.47585e-07	0.0308538	0.839427	0.839427	0.839427
Non_CGC_genes	Medulloblastoma	1488	1	1	1	1	1
CGC_genes	Medulloblastoma	71	0	0	0	0	0
Total_genes	Medulloblastoma	1559	1	1	1	1	1
Percentage	Medulloblastoma	4.5542	0	0	0	0	0
Fisher_exact_test_Pvalue	Medulloblastoma	-	1	1	1	1	1
Chi2_test_with_Yates_correction_Pvalue	Medulloblastoma	-	0.0291636	0.0291636	0.0291636	0.0291636	0.0291636
Chi2_test_without_Yates_correction_Pvalue	Medulloblastoma	-	0.827091	0.827091	0.827091	0.827091	0.827091
Non_CGC_genes	Lymphoma_B-cell	1038	1	1	1	1	0
CGC_genes	Lymphoma_B-cell	71	4	4	4	2	2
Total_genes	Lymphoma_B-cell	1109	5	5	5	3	2
Percentage	Lymphoma_B-cell	6.40216	80	80	80	66.6667	100
Fisher_exact_test_Pvalue	Lymphoma_B-cell	-	9.03456e-05	9.03456e-05	9.03456e-05	0.0122189	0.00426205
Chi2_test_with_Yates_correction_Pvalue	Lymphoma_B-cell	-	1.52841e-08	1.52841e-08	1.52841e-08	0.00235198	9.25516e-05
Chi2_test_without_Yates_correction_Pvalue	Lymphoma_B-cell	-	5.65075e-11	5.65075e-11	5.65075e-11	2.56589e-05	9.42011e-08
Non_CGC_genes	Pancancer_Alexandrov	18261	4	1	0	0	0
CGC_genes	Pancancer_Alexandrov	512	3	2	2	2	2
Total_genes	Pancancer_Alexandrov	18773	7	3	2	2	2
Percentage	Pancancer_Alexandrov	2.72732	42.8571	66.6667	100	100	100
Fisher_exact_test_Pvalue	Pancancer_Alexandrov	-	0.000660872	0.00220318	0.000748073	0.000748073	0.000748073
Chi2_test_with_Yates_correction_Pvalue	Pancancer_Alexandrov	-	9.15928e-08	5.24375e-07	3.77511e-10	3.77511e-10	3.77511e-10
Chi2_test_without_Yates_correction_Pvalue	Pancancer_Alexandrov	-	8.02875e-11	1.14941e-11	3.46166e-17	3.46166e-17	3.46166e-17
Non_CGC_genes	Superpancancer	19594	3	1	0	0	0
CGC_genes	Superpancancer	521	4	2	2	2	1
Total_genes	Superpancancer	20115	7	3	2	2	1
Percentage	Superpancancer	2.59011	57.1429	66.6667	100	100	100
Fisher_exact_test_Pvalue	Superpancancer	-	1.50634e-05	0.00198875	0.000674633	0.000674633	0.0259495
Chi2_test_with_Yates_correction_Pvalue	Superpancancer	-	3.62867e-15	2.47168e-07	1.2373e-10	1.2373e-10	0.00286548
Chi2_test_without_Yates_correction_Pvalue	Superpancancer	-	1.39245e-19	3.07814e-12	4.86049e-18	4.86049e-18	8.96371e-10
Non_CGC_genes	Pancancer_TCGA	19313	2	2	1	0	0
CGC_genes	Pancancer_TCGA	520	2	1	1	1	1
Total_genes	Pancancer_TCGA	19833	4	3	2	1	1
Percentage	Pancancer_TCGA	2.62189	50	33.3333	50	100	100
Fisher_exact_test_Pvalue	Pancancer_TCGA	-	0.00400342	0.0767484	0.0518448	0.026268	0.026268
Chi2_test_with_Yates_correction_Pvalue	Pancancer_TCGA	-	1.31775e-05	0.128327	0.0478679	0.00305477	0.00305477
Chi2_test_without_Yates_correction_Pvalue	Pancancer_TCGA	-	3.23665e-09	0.000881174	2.79738e-05	1.13907e-09	1.13907e-09
Non_CGC_genes	Stad	15662	1	1	0	0	0
CGC_genes	Stad	474	2	2	1	1	1
Total_genes	Stad	16136	3	3	1	1	1
Percentage	Stad	2.93753	66.6667	66.6667	100	100	100
Fisher_exact_test_Pvalue	Stad	-	0.00255333	0.00255333	0.0294355	0.0294355	0.0294355
Chi2_test_with_Yates_correction_Pvalue	Stad	-	1.45527e-06	1.45527e-06	0.00536763	0.00536763	0.00536763
Chi2_test_without_Yates_correction_Pvalue	Stad	-	6.8594e-11	6.8594e-11	9.33672e-09	9.33672e-09	9.33672e-09
Non_CGC_genes	Liver	7982	0	0	0	0	0
CGC_genes	Liver	290	1	1	1	1	1
Total_genes	Liver	8272	1	1	1	1	1
Percentage	Liver	3.5058	100	100	100	100	100
Fisher_exact_test_Pvalue	Liver	-	0.0351747	0.0351747	0.0351747	0.0351747	0.0351747
Chi2_test_with_Yates_correction_Pvalue	Liver	-	0.0116244	0.0116244	0.0116244	0.0116244	0.0116244
Chi2_test_without_Yates_correction_Pvalue	Liver	-	1.62643e-07	1.62643e-07	1.62643e-07	1.62643e-07	1.62643e-07
Non_CGC_genes	BRCA	7115	0	0	0	0	0
CGC_genes	BRCA	266	1	1	1	1	1
Total_genes	BRCA	7381	1	1	1	1	1
Percentage	BRCA	3.60385	100	100	100	100	100
Fisher_exact_test_Pvalue	BRCA	-	0.0361691	0.0361691	0.0361691	0.0361691	0.0361691
Chi2_test_with_Yates_correction_Pvalue	BRCA	-	0.0129773	0.0129773	0.0129773	0.0129773	0.0129773
Chi2_test_without_Yates_correction_Pvalue	BRCA	-	2.43655e-07	2.43655e-07	2.43655e-07	2.43655e-07	2.43655e-07
Non_CGC_genes	Breast	8045	0	0	0	0	0
CGC_genes	Breast	290	1	1	1	1	0
Total_genes	Breast	8335	1	1	1	1	0
Percentage	Breast	3.4793	100	100	100	100	NA
Fisher_exact_test_Pvalue	Breast	-	0.0349088	0.0349088	0.0349088	0.0349088	1
Chi2_test_with_Yates_correction_Pvalue	Breast	-	0.0112758	0.0112758	0.0112758	0.0112758	1
Chi2_test_without_Yates_correction_Pvalue	Breast	-	1.4542e-07	1.4542e-07	1.4542e-07	1.4542e-07	1
Non_CGC_genes	UCEC	14611	0	0	0	0	0
CGC_genes	UCEC	456	2	2	2	0	0
Total_genes	UCEC	15067	2	2	2	0	0
Percentage	UCEC	3.02648	100	100	100	NA	NA
Fisher_exact_test_Pvalue	UCEC	-	0.00092181	0.00092181	0.00092181	1	1
Chi2_test_with_Yates_correction_Pvalue	UCEC	-	3.05568e-09	3.05568e-09	3.05568e-09	1	1
Chi2_test_without_Yates_correction_Pvalue	UCEC	-	1.3688e-15	1.3688e-15	1.3688e-15	1	1
Non_CGC_genes	LUAD	8082	0	0	0	0	0
CGC_genes	LUAD	278	1	1	1	0	0
Total_genes	LUAD	8360	1	1	1	0	0
Percentage	LUAD	3.32536	100	100	100	NA	NA
Fisher_exact_test_Pvalue	LUAD	-	0.0333692	0.0333692	0.0333692	1	1
Chi2_test_with_Yates_correction_Pvalue	LUAD	-	0.00936756	0.00936756	0.00936756	1	1
Chi2_test_without_Yates_correction_Pvalue	LUAD	-	7.34621e-08	7.34621e-08	7.34621e-08	1	1
Non_CGC_genes	KICH	104	1	1	0	0	0
CGC_genes	KICH	6	0	0	0	0	0
Total_genes	KICH	110	1	1	0	0	0
Percentage	KICH	5.45455	0	0	NA	NA	NA
Fisher_exact_test_Pvalue	KICH	-	1	1	1	1	1
Chi2_test_with_Yates_correction_Pvalue	KICH	-	0.0475833	0.0475833	1	1	1
Chi2_test_without_Yates_correction_Pvalue	KICH	-	0.81023	0.81023	1	1	1
Non_CGC_genes	GBM	1262	1	0	0	0	0
CGC_genes	GBM	58	1	1	0	0	0
Total_genes	GBM	1320	2	1	0	0	0
Percentage	GBM	4.39394	50	100	NA	NA	NA
Fisher_exact_test_Pvalue	GBM	-	0.0872992	0.0446631	1	1	1
Chi2_test_with_Yates_correction_Pvalue	GBM	-	0.159243	0.0274413	1	1	1
Chi2_test_without_Yates_correction_Pvalue	GBM	-	0.00180155	3.716e-06	1	1	1
Non_CGC_genes	PRAD	80	2	0	0	0	0
CGC_genes	PRAD	2	0	0	0	0	0
Total_genes	PRAD	82	2	0	0	0	0
Percentage	PRAD	2.43902	0	NA	NA	NA	NA
Fisher_exact_test_Pvalue	PRAD	-	1	1	1	1	1
Chi2_test_with_Yates_correction_Pvalue	PRAD	-	0.0337009	1	1	1	1
Chi2_test_without_Yates_correction_Pvalue	PRAD	-	0.823115	1	1	1	1
Non_CGC_genes	CRC	16265	0	0	0	0	0
CGC_genes	CRC	481	0	0	0	0	0
Total_genes	CRC	16746	0	0	0	0	0
Percentage	CRC	2.87233	NA	NA	NA	NA	NA
Fisher_exact_test_Pvalue	CRC	-	1	1	1	1	1
Chi2_test_with_Yates_correction_Pvalue	CRC	-	1	1	1	1	1
Chi2_test_without_Yates_correction_Pvalue	CRC	-	1	1	1	1	1
Non_CGC_genes	SKCM	14721	0	0	0	0	0
CGC_genes	SKCM	448	0	0	0	0	0
Total_genes	SKCM	15169	0	0	0	0	0
Percentage	SKCM	2.95339	NA	NA	NA	NA	NA
Fisher_exact_test_Pvalue	SKCM	-	1	1	1	1	1
Chi2_test_with_Yates_correction_Pvalue	SKCM	-	1	1	1	1	1
Chi2_test_without_Yates_correction_Pvalue	SKCM	-	1	1	1	1	1
Non_CGC_genes	Lung_adeno	9893	0	0	0	0	0
CGC_genes	Lung_adeno	334	0	0	0	0	0
Total_genes	Lung_adeno	10227	0	0	0	0	0
Percentage	Lung_adeno	3.26586	NA	NA	NA	NA	NA
Fisher_exact_test_Pvalue	Lung_adeno	-	1	1	1	1	1
Chi2_test_with_Yates_correction_Pvalue	Lung_adeno	-	1	1	1	1	1
Chi2_test_without_Yates_correction_Pvalue	Lung_adeno	-	1	1	1	1	1
Non_CGC_genes	Pancreas	960	0	0	0	0	0
CGC_genes	Pancreas	44	0	0	0	0	0
Total_genes	Pancreas	1004	0	0	0	0	0
Percentage	Pancreas	4.38247	NA	NA	NA	NA	NA
Fisher_exact_test_Pvalue	Pancreas	-	1	1	1	1	1
Chi2_test_with_Yates_correction_Pvalue	Pancreas	-	1	1	1	1	1
Chi2_test_without_Yates_correction_Pvalue	Pancreas	-	1	1	1	1	1
Non_CGC_genes	CLL	256	0	0	0	0	0
CGC_genes	CLL	16	0	0	0	0	0
Total_genes	CLL	272	0	0	0	0	0
Percentage	CLL	5.88235	NA	NA	NA	NA	NA
Fisher_exact_test_Pvalue	CLL	-	1	1	1	1	1
Chi2_test_with_Yates_correction_Pvalue	CLL	-	1	1	1	1	1
Chi2_test_without_Yates_correction_Pvalue	CLL	-	1	1	1	1	1
Non_CGC_genes	THCA	214	0	0	0	0	0
CGC_genes	THCA	10	0	0	0	0	0
Total_genes	THCA	224	0	0	0	0	0
Percentage	THCA	4.46429	NA	NA	NA	NA	NA
Fisher_exact_test_Pvalue	THCA	-	1	1	1	1	1
Chi2_test_with_Yates_correction_Pvalue	THCA	-	1	1	1	1	1
Chi2_test_without_Yates_correction_Pvalue	THCA	-	1	1	1	1	1
Non_CGC_genes	LGG	168	0	0	0	0	0
CGC_genes	LGG	11	0	0	0	0	0
Total_genes	LGG	179	0	0	0	0	0
Percentage	LGG	6.14525	NA	NA	NA	NA	NA
Fisher_exact_test_Pvalue	LGG	-	1	1	1	1	1
Chi2_test_with_Yates_correction_Pvalue	LGG	-	1	1	1	1	1
Chi2_test_without_Yates_correction_Pvalue	LGG	-	1	1	1	1	1
Non_CGC_genes	Pilocytic_astrocytoma	29	0	0	0	0	0
CGC_genes	Pilocytic_astrocytoma	4	0	0	0	0	0
Total_genes	Pilocytic_astrocytoma	33	0	0	0	0	0
Percentage	Pilocytic_astrocytoma	12.1212	NA	NA	NA	NA	NA
Fisher_exact_test_Pvalue	Pilocytic_astrocytoma	-	1	1	1	1	1
Chi2_test_with_Yates_correction_Pvalue	Pilocytic_astrocytoma	-	1	1	1	1	1
Chi2_test_without_Yates_correction_Pvalue	Pilocytic_astrocytoma	-	1	1	1	1	1
